# Supplementary material for: Chemical range recognized by the ligand-binding domain in a representative amino acid-sensing taste receptor, T1r2a/T1r3, from medaka fish
Source: PLoS One. 2024 Mar 22;19(3):e0300981. doi: 10.1371/journal.pone.0300981 (PMC10959364; doi:10.1371/journal.pone.0300981)
Supplement: S1 File — SourceData.xlsx, the data for reproducing the figures in the main text and S1 Fig; 5x2n_A_nolig.pdb, the coordinates of T1r2aLBD used as the input for docking simulations; LNMA.pdb, the coordinates for a representative docked model of N-methyl-l-alanine, shown in S2B Fig; LAME.pdb, the coordinates for a representative docked model of l-alanine methyl ester, shown in S2C Fig; Lcit.pdb, the coordinates for a representative docked model of l-citrulline, shown in S2D Fig. (ZIP) [file pone.0300981.s003.zip]

Archive with 11 entries (10 files):
- S1File/
- S1File/SorceData.xlsx
- __MACOSX/S1File/._SorceData.xlsx
- S1File/LAME.pdb
- __MACOSX/S1File/._LAME.pdb
- S1File/5x2n_A_nolig.pdb
- __MACOSX/S1File/._5x2n_A_nolig.pdb
- S1File/Lcit.pdb
- __MACOSX/S1File/._Lcit.pdb
- S1File/LNMA.pdb
- __MACOSX/S1File/._LNMA.pdb
