# Supplementary material for: Chemical range recognized by the ligand-binding domain in a representative amino acid-sensing taste receptor, T1r2a/T1r3, from medaka fish
Source: PLoS One. 2024 Mar 22;19(3):e0300981. doi: 10.1371/journal.pone.0300981 (PMC10959364; doi:10.1371/journal.pone.0300981)
Supplement: S1 File — SourceData.xlsx, the data for reproducing the figures in the main text and S1 Fig; 5x2n_A_nolig.pdb, the coordinates of T1r2aLBD used as the input for docking simulations; LNMA.pdb, the coordinates for a representative docked model of N-methyl-l-alanine, shown in S2B Fig; LAME.pdb, the coordinates for a representative docked model of l-alanine methyl ester, shown in S2C Fig; Lcit.pdb, the coordinates for a representative docked model of l-citrulline, shown in S2D Fig. (ZIP) [file pone.0300981.s003.zip › S1File/SorceData.xlsx]

## Sheet: Fig1B
ligand	conc (mM)	Tm (oC) replicate 1	Tm (oC) replicate 2	Tm (oC) replicate 3	Tm (oC) replicate 4	delta Tm (K) replicate 1	delta Tm (K) replicate 2	delta Tm (K) replicate 3	delta Tm (K) replicate 4	s.e.m.
L-Ala	0.1	53.7712	53.3595	53.2372	53.1172	0.811431	0.399745	0.277495	0.15744	0.123133
L-Ala	1	58.5887	58.3258	57.1786	58.5216	5.62898	5.36607	4.21887	5.56185	0.285592
L-Ala	10	62.0911	61.9788	61.9952	62.0286	9.13135	9.01908	9.03549	9.06883	0.0214899
D-Ala	0.1	51.3884	51.2684	51.4382	51.3186	-1.57128	-1.69133	-1.52153	-1.64116	0.0324597
D-Ala	1	51.6791	51.8539	51.7289	51.758	-1.2806	-1.10585	-1.23085	-1.20169	0.0318448
D-Ala	10	53.5752	53.6085	54.063	53.5127	0.615465	0.648799	1.1033	0.552947	0.109091
ethylamine	0.1	52.0141	51.7486	51.6264	51.3604	0.592102	0.326561	0.204365	-0.0616	0.265357
ethylamine	1	51.8668	51.604	51.3331	51.7997	0.444751	0.181965	-0.088951	0.377685	0.10367
ethylamine	10	51.4265	51.4603	51.4767	51.3641	0.004539	0.038299	0.054715	-0.057919	0.0215683
propionate	0.1	51.384	51.41	51.2878	51.7521	-0.037979	-0.012009	-0.134198	0.330108	0.0877652
propionate	1	52.2585	51.5573	51.2864	51.4616	0.836465	0.135341	-0.135578	0.039545	0.184762
propionate	10	51.3803	51.2677	51.2841	51.7558	-0.041665	-0.154297	-0.137883	0.33379	0.0987329
N-Me-L-Ala	0.1	51.5851	51.6028	51.4892	51.5065	-1.37465	-1.35691	-1.4705	-1.45318	0.0244121
N-Me-L-Ala	1	54.6501	54.817	54.7003	54.7208	1.69035	1.8573	1.74053	1.76102	0.0302869
N-Me-L-Ala	10	60.4898	60.8055	60.394	60.4172	7.5301	7.84582	7.43424	7.45749	0.0824321
L-Ala Me ester	0.1	52.0388	52.0648	51.9414	51.5263	0.477069	0.503044	0.379661	-0.0354082	0.10827
L-Ala Me ester	1	54.0976	54.1264	53.2644	53.8822	2.5359	2.56463	1.70271	2.32049	0.173458
L-Ala Me ester	10	59.8345	59.8678	59.7371	59.7708	8.27276	8.30609	8.17535	8.20911	0.0257048
N-Me-D-Ala	0.1	51.7919	51.3768	51.4006	51.5737	0.23014	-0.184929	-0.161156	0.0119777	0.0831323
N-Me-D-Ala	1	51.7905	51.8196	51.6935	51.8694	0.228767	0.257919	0.131786	0.30767	0.0320646
N-Me-D-Ala	10	53.8484	53.4407	53.7514	53.4904	2.28667	1.87896	2.18969	1.92871	0.0857793
D-Ala Me ester	0.1	51.5019	51.5196	51.8464	51.5694	-0.0598302	-0.0420882	0.28466	0.00766375	0.069542
D-Ala Me ester	1	51.6475	51.8155	51.4033	51.571	0.0857387	0.253814	-0.158402	0.00924975	0.0741141
D-Ala Me ester	10	52.2347	52.1112	52.2849	52.6025	0.672996	0.549511	0.723171	1.04073	0.0905971
2-Me Ala	0.1	51.4346	51.5983	51.3388	51.648	0.012561	0.176273	-0.083235	0.226025	0.0621247
2-Me Ala	1	52.1628	51.5999	51.4832	51.2117	0.740825	0.17786	0.061149	-0.210301	0.173273
2-Me Ala	10	55.3728	55.8344	55.8609	55.7382	3.95079	4.41237	4.43888	4.31616	0.0976119
	no ligand Tm (oC)
L-Ala	52.9597
D-Ala	52.9597
ethylamine	51.422
propionate	51.422
N-Me-L-Ala	52.9597
L-Ala Me ester	51.5617
N-Me-D-Ala	51.5617
D-Ala Me ester	51.5617
2-Me Ala	51.422

## Sheet: Fig1C
ligand	conc (mM)	Tm (K) replicate 1	Tm (K) replicate 2	Tm (K) replicate 3	Tm (K) replicate 4	s.e.m.
L-Ala	1	326.919	326.506	326.384	328.165	0.352426
L-Ala	3	326.479	326.215	326.382	326.558	0.0638906
L-Ala	10	326.623	326.656	326.526	326.56	0.0254877
L-Ala	30	326.97	326.987	327.166	326.745	0.0747833
L-Ala	100	327.846	327.866	327.603	328.209	0.107819
L-Ala	300	329.892	330.208	330.234	329.819	0.0924733
L-Ala	1000	332.961	332.988	332.865	333.184	0.0578522
L-Ala	3000	335.446	335.475	335.35	335.232	0.0474505
L-Ala	10000	336.906	336.94	336.956	336.843	0.0216209
N-Me-L-Ala	1	326.33	327.672	326.234	326.114	0.315365
N-Me-L-Ala	3	326.767	326.211	326.525	326.408	0.100608
N-Me-L-Ala	10	326.619	326.798	326.522	326.264	0.0965294
N-Me-L-Ala	30	326.527	326.545	326.431	326.595	0.0296421
N-Me-L-Ala	100	326.526	326.693	326.868	326.596	0.0642554
N-Me-L-Ala	300	327.109	326.694	327.451	326.89	0.140574
N-Me-L-Ala	1000	327.107	329.18	328.619	328.353	0.379245
N-Me-L-Ala	3000	331.93	331.813	331.834	332.009	0.0392434
N-Me-L-Ala	10000	334.851	334.885	335.048	335.081	0.0497483
L-Ala Me ester	1	326.464	326.782	326.66	326.686	0.0578106
L-Ala Me ester	3	326.755	326.491	326.659	326.98	0.0883214
L-Ala Me ester	10	326.899	326.64	326.656	326.69	0.0520397
L-Ala Me ester	30	326.807	326.825	327.003	326.29	0.133034
L-Ala Me ester	100	326.805	326.68	326.709	326.73	0.0231583
L-Ala Me ester	300	327.389	327.266	327.293	327.9	0.128597
L-Ala Me ester	1000	329.433	329.605	329.921	329.363	0.107811
L-Ala Me ester	3000	332.5	332.675	332.55	332.579	0.0319236
L-Ala Me ester	10000	335.566	335.6	335.47	335.65	0.0327918
2-Me Ala	1	326.497	325.791	325.961	326.28	0.137013
2-Me Ala	3	326.056	325.939	326.545	326.574	0.142139
2-Me Ala	10	326.347	325.941	326.104	326.284	0.0794393
2-Me Ala	30	326.401	326.419	326.744	326.469	0.0691831
2-Me Ala	100	326.692	326.128	326.303	326.763	0.132273
2-Me Ala	300	326.252	325.983	326.448	326.764	0.142541
2-Me Ala	1000	326.689	326.131	326.301	326.619	0.114403
2-Me Ala	3000	327.273	326.864	327.324	327.791	0.164383
2-Me Ala	10000	330.49	330.67	330.54	331.012	0.101938

## Sheet: Fig2B
ligand	conc (mM)	Tm (oC) replicate 1	Tm (oC) replicate 2	Tm (oC) replicate 3	Tm (oC) replicate 4	delta Tm (K) replicate 1	delta Tm (K) replicate 2	delta Tm (K) replicate 3	delta Tm (K) replicate 4	s.e.m.
glucose	0.1	54.5064	54.3861	54.4099	54.2891	0.00895875	-0.111356	-0.0875762	-0.208316	0.0386386
glucose	1	54.2116	54.2408	54.4085	54.4372	-0.285841	-0.256689	-0.0889562	-0.0602262	0.049698
glucose	10	54.5027	54.6832	54.5529	54.5862	0.00527775	0.185747	0.0554538	0.0887888	0.0329652
fructose	0.1	51.8774	51.9034	52.6585	51.9535	-2.2687	-2.24273	-1.48757	-2.19255	0.162329
fructose	1	52.1686	52.1973	52.2183	52.1012	-1.97753	-1.9488	-1.92777	-2.0449	0.0220919
fructose	10	52.02	52.0533	52.216	52.2498	-2.12611	-2.09277	-1.93008	-1.89632	0.0497726
sucrose	0.1	54.3128	54.3387	54.3625	54.3889	-0.184696	-0.15872	-0.134943	-0.108546	0.0141026
sucrose	1	54.3114	54.4868	54.3611	54.537	-0.186071	-0.0106332	-0.13632	0.0395438	0.0456548
sucrose	10	54.4558	54.6358	54.5055	54.5393	-0.0416622	0.138384	0.00808875	0.0418488	0.0329064
sucralose	0.1	51.7256	51.46	51.7758	51.6558	-0.393257	-0.658882	-0.343084	-0.463119	0.0600019
sucralose	1	52.0163	51.7534	51.3364	51.8032	-0.102611	-0.365484	-0.782494	-0.315731	0.123174
sucralose	10	51.1379	51.1717	54.9844	51.3674	-0.980984	-0.947224	2.86548	-0.751461	0.814961
	no ligand Tm (oC)
glucose	54.4974
fructose	54.1461
sucrose	54.4974
sucralose	52.1189

## Sheet: Fig2C
ligand1	conc (mM)	ligand2	conc (mM)	Tm (oC) replicate 1	Tm (oC) replicate 2	Tm (oC) replicate 3	Tm (oC) replicate 4	delta Tm (K) replicate 1	delta Tm (K) replicate 2	delta Tm (K) replicate 3	delta Tm (K) replicate 4	s.e.m.
L-Ala	0	IMP	0.1	53.4298	53.3099	53.7715	53.506	0.180929	0.0609625	0.522557	0.257078	0.0846788
L-Ala	0	IMP	1	53.2825	53.0194	53.0404	53.0695	0.0336125	-0.22954	-0.208517	-0.179366	0.052596
L-Ala	0	IMP	10	50.9452	50.9785	51.1409	50.8827	-2.30373	-2.2704	-2.10804	-2.36616	0.0476745
L-Ala	0.1	IMP	0	54.3516	54.378	54.4018	54.2819	1.10274	1.12913	1.15291	1.03295	0.0224626
L-Ala	1	IMP	0	60.6257	60.6548	60.8218	60.8505	7.37678	7.40593	7.57289	7.60162	0.0495076
L-Ala	10	IMP	0	62.9584	62.9922	63.0086	63.0419	9.70951	9.74327	9.75968	9.79302	0.015045
L-Ala	0.1	IMP	1	54.0641	53.79	54.5521	54.1316	0.815199	0.541059	1.30319	0.882692	0.136486
L-Ala	1	IMP	1	60.7758	60.5048	60.9719	61.1383	7.52685	7.25588	7.72296	7.88939	0.117959
L-Ala	10	IMP	1	61.796	62.1115	61.8461	62.1613	8.54705	8.8626	8.59722	8.91235	0.0798182
	no ligand Tm (oC)
IMP	53.2489
L-Ala	53.2489
l-Ala+IMP	53.2489

## Sheet: Fig3B
ligand	conc (mM)	Tm (oC) replicate 1	Tm (oC) replicate 2	Tm (oC) replicate 3	Tm (oC) replicate 4	delta Tm (K) replicate 1	delta Tm (K) replicate 2	delta Tm (K) replicate 3	delta Tm (K) replicate 4	s.e.m.
putrescine	0.1	54.5445	54.5623	54.5947	54.7582	-0.0603295	-0.0425915	-0.0101575	0.153317	0.0423217
putrescine	1	54.3968	54.4177	54.5931	54.6136	-0.208078	-0.18716	-0.0117455	0.0087475	0.0493025
putrescine	10	54.6877	54.7114	54.5918	54.615	0.0828595	0.106533	-0.0131175	0.0101275	0.0247526
spermidine	0.1	55.0784	54.5198	54.8359	54.57	0.473562	-0.0850875	0.231003	-0.0349075	0.111985
spermidine	1	54.3463	54.5212	54.5422	54.7175	-0.258595	-0.0837095	-0.0626875	0.112623	0.0657277
spermidine	10	54.344	54.2312	54.2476	54.4275	-0.260897	-0.373717	-0.357304	-0.177388	0.0395642
spermine	0.1	55.271	54.5666	54.5904	54.6164	0.666108	-0.0382725	-0.0144995	0.0114785	0.147459
spermine	1	54.3927	54.4218	54.4428	54.6177	-0.212207	-0.183058	-0.162028	0.0128525	0.043915
spermine	10	54.3904	54.278	54.2944	54.1816	-0.214512	-0.326907	-0.31049	-0.423313	0.0370253
gentamicin	0.1	54.0671	54.3856	53.9706	53.997	0.108276	0.426769	0.0117675	0.0381655	0.0828781
gentamicin	1	54.0657	53.802	54.1155	54.1446	0.106898	-0.156892	0.156651	0.185803	0.067879
gentamicin	10	54.2097	54.0968	54.1132	54.147	0.250853	0.137933	0.154347	0.188107	0.0216246
neomycin	0.1	52.9212	52.9389	52.8253	52.6965	0.268247	0.285993	0.172368	0.0436258	0.0481192
neomycin	1	53.3577	52.6484	52.5316	52.8442	0.704833	-0.00453425	-0.121337	0.191273	0.158075
neomycin	10	51.8958	51.7734	51.6538	51.531	-0.757117	-0.879507	-0.99906	-1.12187	0.0678552
kanamycin	0.1	52.7245	52.8965	52.6282	52.8006	0.0715627	0.243593	-0.0247452	0.14771	0.0493089
kanamycin	1	52.7231	52.6058	52.6268	52.3638	0.0701828	-0.0471452	-0.0261223	-0.289084	0.066172
kanamycin	10	51.8444	51.8778	51.8942	51.928	-0.808463	-0.77513	-0.758711	-0.724951	0.0150457
spectinomycin	0.1	52.7626	52.9351	52.6668	52.6927	-0.101241	0.0712162	-0.197121	-0.171143	0.0523268
spectinomycin	1	52.9073	52.7904	53.3957	52.8402	0.0434412	-0.0734638	0.531789	-0.0237128	0.120808
spectinomycin	10	52.905	52.9388	52.8091	52.8425	0.0411372	0.0748972	-0.0547408	-0.0214088	0.0254449
	no ligand Tm (oC)
putrescine	54.6049
spermidine	54.6049
spermine	54.6049
gentamicin	53.9588
neomycin	52.6529
kanamycin	52.6529
spectinomycin	52.8639

## Sheet: Fig4B
ligand	conc (mM)	Tm (oC) replicate 1	Tm (oC) replicate 2	Tm (oC) replicate 3	Tm (oC) replicate 4	delta Tm (K) replicate 1	delta Tm (K) replicate 2	delta Tm (K) replicate 3	delta Tm (K) replicate 4	s.e.m.
L-ornithine	0.1	53.3045	53.3305	53.2081	53.5268	-0.366816	-0.340841	-0.463213	-0.144515	0.0578889
L-ornithine	1	53.0108	52.455	52.7683	53.0898	-0.66049	-1.21635	-0.903035	-0.581585	0.123647
L-ornithine	10	56.0777	55.0879	56.1274	56.1612	2.40632	1.41661	2.45607	2.48983	0.224387
L-citrulline	0.1	56.4244	56.4421	56.4745	56.4918	2.75302	2.77076	2.80319	2.82051	0.0132374
L-citrulline	1	60.9534	60.8281	60.8574	60.8779	7.28202	7.1568	7.18605	7.20655	0.0231638
L-citrulline	10	63.7288	63.7525	63.9251	63.8022	10.0575	10.0811	10.2538	10.1309	0.0378904
L-carnitine	0.1	53.3509	54.6926	53.4011	53.1348	-0.320435	1.02129	-0.270263	-0.536581	0.306581
L-carnitine	1	53.2034	53.2325	52.669	52.8438	-0.467962	-0.43881	-1.00238	-0.827501	0.119569
L-carnitine	10	53.3472	53.5271	53.5435	53.1384	-0.324117	-0.144209	-0.127795	-0.532905	0.0819651
taurine	0.1	54.0216	54.1936	55.5315	53.6597	0.280319	0.452309	1.79025	-0.081587	0.353981
taurine	1	54.4582	53.9029	53.6319	53.515	0.716993	0.161654	-0.109361	-0.226229	0.181938
taurine	10	54.0179	53.7592	53.6296	53.6633	0.276636	0.017939	-0.111666	-0.077906	0.0760886
glucosamine	0.1	54.364	54.5285	54.4142	54.4315	-0.133413	0.0310438	-0.0832362	-0.0659162	0.0298121
glucosamine	1	54.3624	54.5301	54.5593	54.4331	-0.135	0.0326288	0.0618878	-0.0643292	0.0391405
glucosamine	10	53.7742	53.7979	53.6777	53.7009	-0.723219	-0.699549	-0.819754	-0.796506	0.0248874
citrate	0.1	51.6313	51.5115	51.5352	51.8538	-2.51475	-2.63463	-2.61085	-2.29232	0.067578
citrate	1	49.1433	49.1724	49.0472	56.536	-5.00283	-4.97368	-5.09893	2.38992	1.60558
citrate	10	47.0931	46.9806	47.1432	47.4691	-7.05302	-7.16553	-7.00285	-6.67695	0.090829
	no ligand Tm (oC)
L-ornithine	53.6713
L-citrulline	53.6713
L-carnitine	53.6713
taurine	53.7413
glucosamine	54.4974
citrate	54.1461

## Sheet: Fig5B
ligand	conc (mM)	Tm (oC) replicate 1	Tm (oC) replicate 2	Tm (oC) replicate 3	Tm (oC) replicate 4	delta Tm (K) replicate 1	delta Tm (K) replicate 2	delta Tm (K) replicate 3	delta Tm (K) replicate 4	s.e.m.
ascorbate	0.1	52.8905	52.7709	52.5028	52.5288	0.227126	0.107573	-0.16055	-0.134577	0.0816448
ascorbate	1	52.7432	52.6264	52.6474	52.6761	0.0797985	-0.0370005	-0.0159775	0.0127525	0.0220273
ascorbate	10	52.7409	52.6287	52.937	53.2622	0.0774925	-0.0346975	0.273623	0.598861	0.120229
thiamine	0.1	52.7489	52.4747	52.6531	52.5245	0.0855165	-0.188647	-0.0102575	-0.13889	0.0538433
thiamine	1	52.4554	52.4763	53.2353	53.4018	-0.207975	-0.187055	0.571959	0.738406	0.215227
thiamine	10	51.2864	51.456	51.3366	51.3598	-1.37696	-1.20734	-1.32679	-1.30354	0.0308075
nicotinate	0.1	52.5524	52.7243	52.6022	52.6286	-0.110959	0.0609685	-0.0612075	-0.0348105	0.0312826
nicotinate	1	54.1565	53.0176	52.6008	52.6299	1.49314	0.354247	-0.0625815	-0.0334295	0.31555
nicotinate	10	52.6947	52.728	52.7444	52.6322	0.0313125	0.0646495	0.0810645	-0.0311275	0.0214749
	no ligand Tm (oC)
ascorbate	52.6634
thiamine	52.6634
nicotinate	52.6634

## Sheet: Fig6B
ligand	conc (mM)	Tm (oC) replicate 1	Tm (oC) replicate 2	Tm (oC) replicate 3	Tm (oC) replicate 4	delta Tm (K) replicate 1	delta Tm (K) replicate 2	delta Tm (K) replicate 3	delta Tm (K) replicate 4	s.e.m.
serotonine	0.1	49.2008	49.2186	49.251	49.2683	-4.34649	-4.32874	-4.29631	-4.27899	0.0132371
serotonine	1	48.9062	49.3667	49.1029	49.2699	-4.64116	-4.18061	-4.44444	-4.27741	0.0874992
serotonine	10	48.0255	48.0492	47.9292	47.8059	-5.52179	-5.49812	-5.61816	-5.74145	0.0479123
GABA	0.1	53.2997	53.4726	53.0568	53.5224	-0.247644	-0.0747042	-0.490554	-0.0249492	0.0910616
GABA	1	53.5914	53.474	53.3485	53.3772	0.0440618	-0.0733272	-0.198844	-0.170118	0.0475337
GABA	10	53.4425	53.4763	53.3462	53.6726	-0.104784	-0.0710243	-0.201146	0.12527	0.0593402
ATP	0.1	51.3431	51.3609	51.247	51.2643	-2.80296	-2.78522	-2.89907	-2.88175	0.0244744
ATP	1	48.8548	49.022	48.6125	48.7792	-5.29126	-5.12406	-5.53363	-5.36686	0.0736261
ATP	10	46.8056	46.8292	46.4169	46.7327	-7.34051	-7.31684	-7.72917	-7.41336	0.0825364
	no ligand Tm (oC)
serotonine	53.5473
GABA	53.5473
ATP	54.1461

## Sheet: Fig6C
ligand	conc (mM)	Tm (oC) replicate 1	Tm (oC) replicate 2	Tm (oC) replicate 3	Tm (oC) replicate 4	delta Tm (K) replicate 1	delta Tm (K) replicate 2	delta Tm (K) replicate 3	delta Tm (K) replicate 4	s.e.m.
L-Ala	0.1	50.1382	51.0412	50.7727	51.5292	2.56508	3.46807	3.19965	3.95612	0.251109
L-Ala	1	56.1268	55.7177	55.7387	55.9135	8.55376	8.14462	8.16564	8.34047	0.0822441
L-Ala	10	57.5855	57.4732	57.4896	57.5229	10.0124	9.90011	9.91652	9.94986	0.0215045
teststerone	0.001	47.462	47.6341	47.3657	47.0999	-0.111032	0.0610408	-0.20738	-0.473176	0.0966732
teststerone	0.01	47.6068	47.7816	47.2182	46.9552	0.0336898	0.208517	-0.354852	-0.617899	0.161808
teststerone	0.1	47.6045	47.0534	48.0925	47.2497	0.0313887	-0.519674	0.519438	-0.323396	0.197499
b-estradiol	0.001	46.9283	47.8227	47.709	47.1419	-0.644756	0.249579	0.135916	-0.431162	0.187617
b-estradiol	0.01	47.5111	47.8242	47.8535	47.874	-0.0619492	0.251169	0.280428	0.300921	0.0740239
b-estradiol	0.1	47.3636	47.6795	47.5599	47.7293	-0.209426	0.106447	-0.0131462	0.156199	0.0704271
	no ligand Tm (oC)
L-Ala	47.5731
teststerone	47.5731
b-estradiol	47.5731

## Sheet: S1FigA
Temperature (oC)	Fluorecence intensity, No ligand	Fluorecence intensity, 0.1 mM	Fluorecence intensity, 1 mM	Fluorecence intensity, 10 mM
25.1048	109481
25.3501	109389
25.5955	109299
25.8408	109213
26.0862	109128
26.3315	109045
26.5769	108962
26.8222	108883
27.0675	108832
27.3129	108789
27.5582	108751
27.8036	108714
28.0489	108676
28.2943	108634
28.5396	108589
28.785	108544
29.0303	108502
29.2757	108467
29.521	108441
29.7664	108423
30.0117	108408
30.2571	108400
30.5024	108400
30.7478	108411
30.9931	108433
31.2384	108465
31.4838	108510
31.7291	108570
31.9745	108648
32.2198	108741
32.4652	108849
32.7105	108971
32.9559	109107
33.2012	109258
33.4466	109425
33.6919	109606
33.9373	109798
34.1826	110006
34.428	110234
34.6733	110481
34.9186	110745
35.164	111024
35.4093	111318
35.6547	111631
35.9	111966
36.1454	112324
36.3907	112704
36.6361	113104
36.8814	113523
37.1268	113962
37.3721	114422
37.6175	114900
37.8628	115391
38.1082	115898
38.3535	116423
38.5988	116973
38.8442	117550
39.0895	118155
39.3349	118790
39.5802	119456
39.8256	120154
40.0709	120884
40.3163	121648
40.5616	122447
40.807	123282
41.0523	124156
41.2977	125069
41.543	126024
41.7884	127024
42.0337	128072
42.2791	129170
42.5244	130320
42.7697	131524
43.0151	132783
43.2604	134102
43.5058	135486
43.7511	136940
43.9965	138468
44.2418	140069
44.4872	141741
44.7325	143483
44.9779	145296
45.2232	147178
45.4686	149128
45.7139	151147
45.9593	153242
46.2046	155415
46.4499	157670
46.6953	160012
46.9406	162446
47.186	164972
47.4313	167594
47.6767	170310
47.922	173119
48.1674	176020
48.4127	179015
48.6581	182103
48.9034	185285
49.1488	188560
49.3941	191929
49.6395	195396
49.8848	198964
50.1302	202631
50.3755	206391
50.6208	210238
50.8662	214167
51.1115	218172
51.3569	222244
51.6022	226371
51.8476	230537
52.0929	234731
52.3383	238940
52.5836	243155
52.829	247364
53.0743	251555
53.3197	255713
53.565	259821
53.8104	263863
54.0557	267824
54.301	271689
54.5464	275442
54.7917	279065
55.0371	282544
55.2824	285873
55.5278	289049
55.7731	292066
56.0185	294915
56.2638	297584
56.5092	300068
56.7545	302365
56.9999	304473
57.2452	306391
57.4906	308116
57.7359	309641
57.9812	310959
58.2266	312071
58.4719	312977
58.7173	313678
58.9626	314174
59.208	314470
59.4533	314576
59.6987	314497
59.944	314236
60.1894	313802
60.4347	313205
60.6801	312454
60.9254	311559
61.1708	310531
61.4161	309378
61.6615	308115
61.9068	306759
62.1521	305329
62.3975	303840
62.6428	302297
62.8882	300707
63.1335	299074
63.3789	297402
63.6242	295690
63.8696	293945
64.1149	292172
64.3603	290382
64.6056	288584
64.851	286787
65.0963	285004
65.3417	283244
65.587	281505
65.8323	279782
66.0777	278073
66.323	276375
66.5684	274693
66.8137	273028
67.0591	271373
67.3044	269720
67.5498	268071
67.7951	266435
68.0405	264822
68.2858	263230
68.5312	261647
68.7765	260066
69.0219	258493
69.2672	256931
69.5126	255381
69.7579	253837
70.0032	252296
70.2486	250758
70.4939	249233
70.7393	247731
70.9846	246257
71.23	244807
71.4753	243373
71.7207	241958
71.966	240575
72.2114	239226
72.4567	237901
72.7021	236595
72.9474	235303
73.1928	234017
73.4381	232733
73.6834	231452
73.9288	230174
74.1741	228892
74.4195	227607
74.6648	226328
74.9102	225065
75.1555	223819
75.4009	222591
75.6462	221386
75.8916	220199
76.1369	219022
76.3823	217849
76.6276	216676
76.873	215504
77.1183	214333
77.3637	213158
77.609	211976
77.8543	210784
78.0997	209585
78.345	208385
78.5904	207190
78.8357	206000
79.0811	204814
79.3264	203633
79.5718	202462
79.8171	201313
80.0625	200189
80.3078	199085
80.5532	197993
80.7985	196909
81.0438	195835
81.2892	194766
81.5345	193701
81.7799	192636
82.0252	191569
82.2706	190502
82.5159	189437
82.7613	188380
83.0066	187332
83.252	186291
83.4973	185257
83.7427	184232
83.988	183217
84.2334	182208
84.4787	181201
84.7241	180193
84.9694	179186
85.2147	178182
85.4601	177181
85.7054	176185
85.9508	175196
86.1961	174215
86.4415	173243
86.6868	172281
86.9322	171324
87.1775	170369
87.4229	169413
87.6682	168454
87.9136	167491
88.1589	166524
88.4043	165557
88.6496	164593
88.8949	163635
89.1403	162687
89.3856	161747
89.631	160817
89.8763	159897
90.1217	158987
90.367	158085
90.6124	157185
90.8577	156287
91.1031	155391
91.3484	154493
91.5938	153591
91.8391	152682
92.0845	151767
92.3298	150845
92.5751	149919
92.8205	148990
93.0658	148061
93.3112	147132
93.5565	146208
93.8019	145294
94.0472	144391
94.2926	143497
94.5379	142609
94.7833	141727
95.0286	140853
95.274	139986
95.5193	139128
95.7647	138276
96.01	137427
96.2554	136584
96.5007	135757
96.746	134933
96.9914	134111
97.2367	133289
97.4821	132467
97.7274	131647
97.9728	130827
25.0036		113331
25.249		113177
25.4943		113025
25.7397		112875
25.985		112727
26.2304		112580
26.4757		112435
26.7211		112294
26.9664		112175
27.2117		112062
27.4571		111958
27.7024		111865
27.9478		111778
28.1931		111688
28.4385		111594
28.6838		111499
28.9292		111414
29.1745		111340
29.4199		111264
29.6652		111176
29.9106		111080
30.1559		110988
30.4013		110913
30.6466		110853
30.892		110801
31.1373		110750
31.3826		110708
31.628		110687
31.8733		110690
32.1187		110712
32.364		110749
32.6094		110797
32.8547		110858
33.1001		110937
33.3454		111032
33.5908		111140
33.8361		111267
34.0815		111414
34.3268		111582
34.5722		111770
34.8175		111971
35.0628		112183
35.3082		112411
35.5535		112658
35.7989		112925
36.0442		113210
36.2896		113513
36.5349		113839
36.7803		114191
37.0256		114565
37.271		114960
37.5163		115377
37.7617		115812
38.007		116260
38.2524		116723
38.4977		117197
38.743		117686
38.9884		118197
39.2337		118736
39.4791		119307
39.7244		119912
39.9698		120545
40.2151		121209
40.4605		121916
40.7058		122676
40.9512		123495
41.1965		124363
41.4419		125266
41.6872		126200
41.9326		127172
42.1779		128189
42.4233		129255
42.6686		130368
42.9139		131521
43.1593		132708
43.4046		133936
43.65		135218
43.8953		136566
44.1407		137985
44.386		139470
44.6314		141022
44.8767		142653
45.1221		144360
45.3674		146140
45.6128		147994
45.8581		149917
46.1035		151911
46.3488		153972
46.5941		156084
46.8395		158241
47.0848		160447
47.3302		162698
47.5755		165011
47.8209		167403
48.0662		169854
48.3116		172355
48.5569		174905
48.8023		177502
49.0476		180158
49.293		182878
49.5383		185645
49.7837		188454
50.029		191310
50.2743		194212
50.5197		197160
50.765		200157
51.0104		203193
51.2557		206282
51.5011		209435
51.7464		212642
51.9918		215903
52.2371		219211
52.4825		222552
52.7278		225921
52.9732		229319
53.2185		232740
53.4639		236175
53.7092		239628
53.9545		243096
54.1999		246586
54.4452		250076
54.6906		253519
54.9359		256899
55.1813		260226
55.4266		263501
55.672		266697
55.9173		269766
56.1627		272688
56.408		275471
56.6534		278117
56.8987		280638
57.1441		283043
57.3894		285295
57.6348		287353
57.8801		289218
58.1254		290910
58.3708		292429
58.6161		293756
58.8615		294879
59.1068		295819
59.3522		296589
59.5975		297188
59.8429		297617
60.0882		297876
60.3336		297963
60.5789		297880
60.8243		297637
61.0696		297253
61.315		296726
61.5603		296035
61.8056		295188
62.051		294220
62.2963		293161
62.5417		292020
62.787		290780
63.0324		289442
63.2777		288034
63.5231		286574
63.7684		285073
64.0138		283539
64.2591		281965
64.5045		280352
64.7498		278724
64.9952		277118
65.2405		275544
65.4858		273978
65.7312		272396
65.9766		270801
66.2219		269220
66.4672		267655
66.7126		266086
66.9579		264504
67.2033		262908
67.4486		261306
67.694		259698
67.9393		258089
68.1847		256489
68.43		254908
68.6754		253357
68.9207		251837
69.166		250340
69.4114		248850
69.6567		247364
69.9021		245886
70.1474		244419
70.3928		242956
70.6381		241479
70.8835		239981
71.1288		238490
71.3742		237025
71.6195		235601
71.8649		234220
72.1102		232880
72.3556		231571
72.6009		230280
72.8462		228998
73.0916		227720
73.3369		226439
73.5823		225142
73.8276		223823
74.073		222489
74.3183		221157
74.5637		219848
74.809		218576
75.0544		217341
75.2997		216128
75.5451		214931
75.7904		213759
76.0358		212610
76.2811		211473
76.5265		210340
76.7718		209205
77.0172		208056
77.2625		206885
77.5078		205695
77.7532		204503
77.9985		203319
78.2439		202158
78.4892		201021
78.7346		199897
78.9799		198769
79.2253		197637
79.4706		196515
79.716		195415
79.9613		194322
80.2067		193216
80.452		192096
80.6974		190977
80.9427		189872
81.1881		188795
81.4334		187738
81.6787		186686
81.9241		185632
82.1694		184579
82.4148		183536
82.6601		182509
82.9055		181499
83.1508		180505
83.3962		179526
83.6415		178559
83.8869		177604
84.1322		176657
84.3776		175709
84.6229		174752
84.8683		173787
85.1136		172816
85.3589		171840
85.6043		170864
85.8496		169890
86.095		168927
86.3403		167978
86.5857		167039
86.831		166103
87.0764		165166
87.3217		164223
87.5671		163279
87.8124		162340
88.0578		161404
88.3031		160471
88.5485		159545
88.7938		158628
89.0392		157726
89.2845		156839
89.5298		155962
89.7752		155096
90.0205		154238
90.2659		153377
90.5112		152512
90.7566		151646
91.0019		150784
91.2473		149931
91.4926		149084
91.738		148237
91.9833		147387
92.2287		146540
92.474		145696
92.7193		144847
92.9647		143983
93.21		143110
93.4554		142240
93.7007		141378
93.9461		140522
94.1914		139667
94.4368		138809
94.6821		137964
94.9275		137142
95.1728		136344
95.4182		135559
95.6635		134771
95.9089		133982
96.1542		133206
96.3995		132459
96.6449		131716
96.8902		130972
97.1356		130228
97.3809		129483
97.6263		128739
97.8716		127996
25.0023			110621
25.2476			110220
25.4929			109824
25.7383			109432
25.9836			109043
26.229			108657
26.4743			108271
26.7197			107897
26.965			107578
27.2104			107286
27.4557			107021
27.7011			106780
27.9464			106564
28.1918			106369
28.4371			106191
28.6825			106025
28.9278			105870
29.1731			105728
29.4185			105600
29.6638			105487
29.9092			105387
30.1545			105302
30.3999			105233
30.6452			105185
30.8906			105154
31.1359			105140
31.3813			105137
31.6266			105145
31.872			105164
32.1173			105192
32.3627			105231
32.608			105283
32.8533			105348
33.0987			105425
33.344			105519
33.5894			105630
33.8347			105755
34.0801			105892
34.3254			106045
34.5708			106220
34.8161			106418
35.0615			106640
35.3068			106886
35.5522			107152
35.7975			107436
36.0429			107735
36.2882			108054
36.5336			108390
36.7789			108741
37.0242			109108
37.2696			109493
37.5149			109899
37.7603			110328
38.0056			110779
38.251			111250
38.4963			111739
38.7417			112243
38.987			112758
39.2324			113282
39.4777			113817
39.7231			114368
39.9684			114944
40.2138			115548
40.4591			116179
40.7045			116836
40.9498			117518
41.1951			118229
41.4405			118976
41.6858			119761
41.9312			120576
42.1765			121414
42.4219			122275
42.6672			123168
42.9126			124098
43.1579			125065
43.4033			126066
43.6486			127095
43.894			128154
44.1393			129245
44.3847			130376
44.63			131539
44.8753			132723
45.1207			133929
45.366			135167
45.6114			136436
45.8567			137725
46.1021			139028
46.3474			140346
46.5928			141685
46.8381			143043
47.0835			144412
47.3288			145783
47.5742			147147
47.8195			148499
48.0649			149848
48.3102			151191
48.5555			152519
48.8009			153823
49.0462			155108
49.2916			156377
49.5369			157630
49.7823			158863
50.0276			160081
50.273			161288
50.5183			162487
50.7637			163674
51.009			164855
51.2544			166028
51.4997			167188
51.7451			168342
51.9904			169501
52.2358			170674
52.4811			171866
52.7264			173079
52.9718			174318
53.2171			175590
53.4625			176910
53.7078			178288
53.9532			179729
54.1985			181230
54.4439			182795
54.6892			184438
54.9346			186176
55.1799			188015
55.4253			189948
55.6706			191976
55.916			194102
56.1613			196325
56.4066			198644
56.652			201054
56.8973			203553
57.1427			206138
57.388			208812
57.6334			211567
57.8787			214393
58.1241			217280
58.3694			220215
58.6148			223182
58.8601			226162
59.1055			229132
59.3508			232064
59.5962			234933
59.8415			237720
60.0868			240407
60.3322			242976
60.5775			245405
60.8229			247671
61.0682			249763
61.3136			251671
61.5589			253390
61.8043			254915
62.0496			256242
62.295			257371
62.5403			258303
62.7857			259055
63.031			259646
63.2764			260082
63.5217			260358
63.767			260476
64.0124			260445
64.2577			260283
64.5031			260009
64.7484			259634
64.9938			259165
65.2391			258618
65.4845			258005
65.7298			257338
65.9752			256627
66.2205			255868
66.4659			255051
66.7112			254167
66.9566			253206
67.2019			252160
67.4472			251031
67.6926			249832
67.9379			248579
68.1833			247282
68.4286			245946
68.674			244574
68.9193			243178
69.1647			241775
69.41			240377
69.6554			238986
69.9007			237595
70.1461			236204
70.3914			234809
70.6368			233420
70.8821			232046
71.1274			230679
71.3728			229310
71.6181			227939
71.8635			226572
72.1088			225210
72.3542			223852
72.5995			222503
72.8449			221159
73.0902			219823
73.3356			218499
73.5809			217195
73.8263			215919
74.0716			214667
74.317			213429
74.5623			212202
74.8077			210984
75.053			209769
75.2983			208559
75.5437			207357
75.789			206160
76.0344			204974
76.2797			203804
76.5251			202653
76.7704			201522
77.0158			200414
77.2611			199327
77.5065			198250
77.7518			197171
77.9972			196082
78.2425			194982
78.4879			193879
78.7332			192788
78.9785			191715
79.2239			190653
79.4692			189591
79.7146			188527
79.9599			187468
80.2053			186422
80.4506			185395
80.696			184384
80.9413			183379
81.1867			182374
81.432			181371
81.6774			180376
81.9227			179389
82.1681			178404
82.4134			177413
82.6587			176414
82.9041			175406
83.1494			174399
83.3948			173402
83.6401			172423
83.8855			171459
84.1308			170507
84.3762			169568
84.6215			168643
84.8669			167726
85.1122			166816
85.3576			165913
85.6029			165018
85.8483			164128
86.0936			163240
86.3389			162353
86.5843			161466
86.8297			160579
87.075			159693
87.3203			158811
87.5657			157935
87.811			157066
88.0564			156209
88.3017			155365
88.5471			154532
88.7924			153705
89.0378			152882
89.2831			152060
89.5285			151240
89.7738			150422
90.0192			149607
90.2645			148796
90.5099			147990
90.7552			147186
91.0005			146386
91.2459			145593
91.4912			144806
91.7366			144018
91.9819			143228
92.2273			142433
92.4726			141634
92.718			140831
92.9633			140025
93.2087			139223
93.454			138427
93.6994			137638
93.9447			136857
94.1901			136083
94.4354			135310
94.6808			134534
94.9261			133757
95.1714			132982
95.4168			132205
95.6621			131421
95.9075			130634
96.1528			129851
96.3982			129079
96.6435			128306
96.8889			127534
97.1342			126762
97.3796			125991
97.6249			125222
97.8703			124454
24.9999				112562
25.2453				112247
25.4906				111934
25.736				111623
25.9813				111314
26.2267				111006
26.472				110700
26.7174				110398
26.9627				110125
27.2081				109867
27.4534				109627
27.6988				109407
27.9441				109205
28.1895				109019
28.4348				108845
28.6802				108685
28.9255				108539
29.1708				108409
29.4162				108289
29.6615				108176
29.9069				108068
30.1522				107969
30.3976				107885
30.6429				107818
30.8883				107764
31.1336				107721
31.379				107689
31.6243				107670
31.8697				107666
32.115				107675
32.3603				107695
32.6057				107724
32.851				107762
33.0964				107812
33.3417				107877
33.5871				107957
33.8324				108055
34.0778				108171
34.3231				108305
34.5685				108457
34.8138				108626
35.0592				108809
35.3045				109007
35.5499				109220
35.7952				109449
36.0406				109694
36.2859				109954
36.5312				110232
36.7766				110530
37.0219				110845
37.2673				111177
37.5126				111526
37.758				111890
38.0033				112267
38.2487				112655
38.494				113057
38.7394				113474
38.9847				113907
39.2301				114359
39.4754				114830
39.7208				115320
39.9661				115828
40.2115				116358
40.4568				116912
40.7021				117492
40.9475				118095
41.1928				118718
41.4382				119358
41.6835				120015
41.9289				120690
42.1742				121386
42.4196				122099
42.6649				122829
42.9103				123573
43.1556				124333
43.401				125109
43.6463				125902
43.8916				126709
44.137				127530
44.3823				128360
44.6277				129200
44.873				130048
45.1184				130902
45.3637				131757
45.6091				132611
45.8544				133459
46.0998				134296
46.3451				135116
46.5905				135909
46.8358				136672
47.0812				137405
47.3265				138107
47.5719				138782
47.8172				139433
48.0626				140056
48.3079				140649
48.5532				141212
48.7986				141743
49.0439				142246
49.2893				142721
49.5346				143164
49.78				143574
50.0253				143952
50.2707				144303
50.516				144631
50.7614				144940
51.0067				145227
51.2521				145499
51.4974				145759
51.7428				146009
51.9881				146253
52.2334				146493
52.4788				146731
52.7241				146969
52.9695				147215
53.2148				147473
53.4602				147746
53.7055				148037
53.9509				148349
54.1962				148689
54.4416				149056
54.6869				149445
54.9323				149858
55.1776				150302
55.423				150782
55.6683				151300
55.9136				151857
56.159				152455
56.4043				153105
56.6497				153814
56.895				154595
57.1404				155459
57.3857				156409
57.6311				157446
57.8764				158576
58.1218				159812
58.3671				161163
58.6125				162630
58.8578				164212
59.1032				165914
59.3485				167734
59.5939				169668
59.8392				171715
60.0845				173872
60.3299				176130
60.5752				178478
60.8206				180907
61.0659				183412
61.3113				185982
61.5566				188600
61.802				191248
62.0473				193915
62.2927				196588
62.538				199248
62.7834				201874
63.0287				204443
63.2741				206938
63.5194				209341
63.7647				211632
64.0101				213796
64.2554				215814
64.5008				217672
64.7461				219362
64.9915				220888
65.2368				222252
65.4822				223447
65.7275				224469
65.9729				225325
66.2182				226028
66.4636				226591
66.7089				227019
66.9543				227321
67.1996				227507
67.445				227591
67.6903				227584
67.9356				227498
68.181				227348
68.4263				227148
68.6717				226910
68.917				226643
69.1624				226349
69.4077				226029
69.6531				225685
69.8984				225317
70.1438				224921
70.3891				224493
70.6345				224021
70.8798				223497
71.1251				222922
71.3705				222297
71.6158				221621
71.8612				220893
72.1065				220113
72.3519				219282
72.5972				218399
72.8426				217462
73.0879				216472
73.3333				215435
73.5786				214356
73.824				213241
74.0693				212098
74.3147				210933
74.56				209755
74.8054				208576
75.0507				207404
75.296				206240
75.5414				205085
75.7867				203939
76.0321				202801
76.2774				201671
76.5228				200547
76.7681				199431
77.0135				198320
77.2588				197209
77.5042				196097
77.7495				194986
77.9949				193877
78.2402				192776
78.4856				191687
78.7309				190607
78.9762				189529
79.2216				188448
79.4669				187370
79.7123				186301
79.9576				185244
80.203				184199
80.4483				183165
80.6937				182144
80.939				181136
81.1844				180142
81.4297				179161
81.6751				178188
81.9204				177219
82.1658				176251
82.4111				175285
82.6565				174323
82.9018				173367
83.1471				172419
83.3925				171479
83.6378				170546
83.8832				169619
84.1285				168696
84.3739				167772
84.6192				166846
84.8646				165916
85.1099				164985
85.3553				164054
85.6006				163127
85.846				162206
86.0913				161290
86.3367				160381
86.582				159478
86.8273				158582
87.0727				157690
87.318				156800
87.5634				155915
87.8087				155035
88.0541				154161
88.2994				153294
88.5448				152433
88.7901				151575
89.0355				150721
89.2808				149871
89.5262				149026
89.7715				148186
90.0169				147350
90.2622				146517
90.5075				145685
90.7529				144857
90.9982				144034
91.2436				143218
91.4889				142406
91.7343				141594
91.9796				140781
92.225				139970
92.4703				139159
92.7157				138345
92.961				137525
93.2064				136705
93.4517				135888
93.6971				135076
93.9424				134266
94.1877				133457
94.4331				132648
94.6784				131844
94.9238				131049
95.1691				130264
95.4145				129486
95.6598				128709
95.9052				127933
96.1505				127163
96.3959				126401
96.6412				125637
96.8866				124873
97.1319				124109
97.3773				123344
97.6226				122580
97.8679				121814

[truncated: 1 more sheets: S1FigB]
