# Supplementary material for: Chemical range recognized by the ligand-binding domain in a representative amino acid-sensing taste receptor, T1r2a/T1r3, from medaka fish
Source: PLoS One. 2024 Mar 22;19(3):e0300981. doi: 10.1371/journal.pone.0300981 (PMC10959364; doi:10.1371/journal.pone.0300981)
Supplement: S1 File — SourceData.xlsx, the data for reproducing the figures in the main text and S1 Fig; 5x2n_A_nolig.pdb, the coordinates of T1r2aLBD used as the input for docking simulations; LNMA.pdb, the coordinates for a representative docked model of N-methyl-l-alanine, shown in S2B Fig; LAME.pdb, the coordinates for a representative docked model of l-alanine methyl ester, shown in S2C Fig; Lcit.pdb, the coordinates for a representative docked model of l-citrulline, shown in S2D Fig. (ZIP) [file pone.0300981.s003.zip › S1File/LAME.pdb]

ATOM   6725 C1   LIG     1      46.262  26.512  35.435  1.00  0.00      LIG  
ATOM   6726 O2   LIG     1      46.722  27.862  35.320  1.00  0.00      LIG  
ATOM   6727 C3   LIG     1      47.702  28.327  36.169  1.00  0.00      LIG  
ATOM   6728 O4   LIG     1      48.236  29.408  35.960  1.00  0.00      LIG  
ATOM   6729 C5   LIG     1      47.915  27.544  37.463  1.00  0.00      LIG  
ATOM   6730 H6   LIG     1      47.984  26.469  37.288  1.00  0.00      LIG  
ATOM   6731 C7   LIG     1      46.836  27.893  38.472  1.00  0.00      LIG  
ATOM   6732 N8   LIG     1      49.192  27.962  38.035  1.00  0.00      LIG  
ATOM   6733 H9   LIG     1      45.590  26.409  36.291  1.00  0.00      LIG  
ATOM   6734 H10  LIG     1      47.098  25.811  35.507  1.00  0.00      LIG  
ATOM   6735 H11  LIG     1      45.699  26.269  34.530  1.00  0.00      LIG  
ATOM   6736 H12  LIG     1      45.846  27.606  38.108  1.00  0.00      LIG  
ATOM   6737 H13  LIG     1      46.807  28.969  38.669  1.00  0.00      LIG  
ATOM   6738 H14  LIG     1      47.012  27.378  39.421  1.00  0.00      LIG  
ATOM   6739 H15  LIG     1      49.919  27.917  37.320  1.00  0.00      LIG  
ATOM   6740 H16  LIG     1      49.129  28.948  38.301  1.00  0.00      LIG  
END
