# Supplementary material for: Chemical range recognized by the ligand-binding domain in a representative amino acid-sensing taste receptor, T1r2a/T1r3, from medaka fish
Source: PLoS One. 2024 Mar 22;19(3):e0300981. doi: 10.1371/journal.pone.0300981 (PMC10959364; doi:10.1371/journal.pone.0300981)
Supplement: S1 File — SourceData.xlsx, the data for reproducing the figures in the main text and S1 Fig; 5x2n_A_nolig.pdb, the coordinates of T1r2aLBD used as the input for docking simulations; LNMA.pdb, the coordinates for a representative docked model of N-methyl-l-alanine, shown in S2B Fig; LAME.pdb, the coordinates for a representative docked model of l-alanine methyl ester, shown in S2C Fig; Lcit.pdb, the coordinates for a representative docked model of l-citrulline, shown in S2D Fig. (ZIP) [file pone.0300981.s003.zip › S1File/5x2n_A_nolig.pdb]

HEADER    SIGNALING PROTEIN/IMMUNE SYSTEM         02-FEB-17   5X2N              
TITLE     CRYSTAL STRUCTURE OF THE MEDAKA FISH TASTE RECEPTOR T1R2A-T1R3 LIGAND 
TITLE    2 BINDING DOMAINS IN COMPLEX WITH L-ALANINE                            
COMPND    MOL_ID: 1;                                                            
COMPND   2 MOLECULE: TASTE RECEPTOR, TYPE 1, MEMBER 2A;                         
COMPND   3 CHAIN: A, C;                                                         
COMPND   4 FRAGMENT: UNP RESIDUES 12-466;                                       
COMPND   5 SYNONYM: T1R2A;                                                      
COMPND   6 ENGINEERED: YES;                                                     
COMPND   7 MOL_ID: 2;                                                           
COMPND   8 MOLECULE: TASTE RECEPTOR, TYPE 1, MEMBER 3;                          
COMPND   9 CHAIN: B, D;                                                         
COMPND  10 FRAGMENT: UNP RESIDUES 12-483;                                       
COMPND  11 SYNONYM: T1R3;                                                       
COMPND  12 ENGINEERED: YES;                                                     
COMPND  13 MOL_ID: 3;                                                           
COMPND  14 MOLECULE: FAB16A HEAVY CHAIN;                                        
COMPND  15 CHAIN: H, J;                                                         
COMPND  16 ENGINEERED: YES;                                                     
COMPND  17 MOL_ID: 4;                                                           
COMPND  18 MOLECULE: FAB16A LIGHT CHAIN;                                        
COMPND  19 CHAIN: L, K;                                                         
COMPND  20 ENGINEERED: YES                                                      
SOURCE    MOL_ID: 1;                                                            
SOURCE   2 ORGANISM_SCIENTIFIC: ORYZIAS LATIPES;                                
SOURCE   3 ORGANISM_COMMON: JAPANESE RICE FISH;                                 
SOURCE   4 ORGANISM_TAXID: 8090;                                                
SOURCE   5 GENE: TAS1R2A;                                                       
SOURCE   6 EXPRESSION_SYSTEM: DROSOPHILA MELANOGASTER;                          
SOURCE   7 EXPRESSION_SYSTEM_TAXID: 7227;                                       
SOURCE   8 EXPRESSION_SYSTEM_CELL_LINE: SCHNEIDER 2;                            
SOURCE   9 EXPRESSION_SYSTEM_VECTOR_TYPE: BACULOVIRUS;                          
SOURCE  10 MOL_ID: 2;                                                           
SOURCE  11 ORGANISM_SCIENTIFIC: ORYZIAS LATIPES;                                
SOURCE  12 ORGANISM_COMMON: JAPANESE RICE FISH;                                 
SOURCE  13 ORGANISM_TAXID: 8090;                                                
SOURCE  14 GENE: TAS1R3;                                                        
SOURCE  15 EXPRESSION_SYSTEM: DROSOPHILA MELANOGASTER;                          
SOURCE  16 EXPRESSION_SYSTEM_TAXID: 7227;                                       
SOURCE  17 EXPRESSION_SYSTEM_CELL_LINE: SCHNEIDER 2;                            
SOURCE  18 EXPRESSION_SYSTEM_VECTOR_TYPE: BACULOVIRUS;                          
SOURCE  19 MOL_ID: 3;                                                           
SOURCE  20 ORGANISM_SCIENTIFIC: MUS MUSCULUS;                                   
SOURCE  21 ORGANISM_COMMON: MOUSE;                                              
SOURCE  22 ORGANISM_TAXID: 10090;                                               
SOURCE  23 EXPRESSION_SYSTEM: MUS MUSCULUS;                                     
SOURCE  24 EXPRESSION_SYSTEM_COMMON: MOUSE;                                     
SOURCE  25 EXPRESSION_SYSTEM_TAXID: 10090;                                      
SOURCE  26 MOL_ID: 4;                                                           
SOURCE  27 ORGANISM_SCIENTIFIC: MUS MUSCULUS;                                   
SOURCE  28 ORGANISM_COMMON: MOUSE;                                              
SOURCE  29 ORGANISM_TAXID: 10090;                                               
SOURCE  30 EXPRESSION_SYSTEM: MUS MUSCULUS;                                     
SOURCE  31 EXPRESSION_SYSTEM_COMMON: MOUSE;                                     
SOURCE  32 EXPRESSION_SYSTEM_TAXID: 10090                                       
KEYWDS    RECEPTOR, LIGAND BINDING, AMINO ACID, VENUS-FLYTRAP DOMAIN,           
KEYWDS   2 PROTEIN-IMMUNE SYSTEM COMPLEX                                        
EXPDTA    X-RAY DIFFRACTION                                                     
AUTHOR    N.NUEMKET,N.YASUI,N.ATSUMI,A.YAMASHITA                                
REVDAT   3   29-JUL-20 5X2N    1       COMPND REMARK HETNAM LINK                
REVDAT   3 2                                                                    
REVDAT   2 3 21-JUN-17 5X2N    1       JRNL                                     
REVDAT   1 4 24-MAY-17 5X2N    0                                                
JRNL        AUTH   N.NUEMKET,N.YASUI,Y.KUSAKABE,Y.NOMURA,N.ATSUMI,S.AKIYAMA,    
JRNL        AUTH 2 E.NANGO,Y.KATO,M.K.KANEKO,J.TAKAGI,M.HOSOTANI,A.YAMASHITA    
JRNL        TITL   STRUCTURAL BASIS FOR PERCEPTION OF DIVERSE CHEMICAL          
JRNL        TITL 2 SUBSTANCES BY T1R TASTE RECEPTORS                            
JRNL        REF    NAT COMMUN                    V.   8 15530 2017              
JRNL        REFN                   ESSN 2041-1723                               
JRNL        PMID   28534491                                                     
JRNL        DOI    10.1038/NCOMMS15530                                          
REMARK   2                                                                      
REMARK   2 RESOLUTION.    2.20 ANGSTROMS.                                       
REMARK   3                                                                      
REMARK   3 REFINEMENT.                                                          
REMARK   3   PROGRAM     : PHENIX 1.9_1692                                      
REMARK   3   AUTHORS     : PAUL ADAMS,PAVEL AFONINE,VINCENT CHEN,IAN            
REMARK   3               : DAVIS,KRESHNA GOPAL,RALF GROSSE-KUNSTLEVE,           
REMARK   3               : LI-WEI HUNG,ROBERT IMMORMINO,TOM IOERGER,            
REMARK   3               : AIRLIE MCCOY,ERIK MCKEE,NIGEL MORIARTY,              
REMARK   3               : REETAL PAI,RANDY READ,JANE RICHARDSON,               
REMARK   3               : DAVID RICHARDSON,TOD ROMO,JIM SACCHETTINI,           
REMARK   3               : NICHOLAS SAUTER,JACOB SMITH,LAURENT                  
REMARK   3               : STORONI,TOM TERWILLIGER,PETER ZWART                  
REMARK   3                                                                      
REMARK   3    REFINEMENT TARGET : ML                                            
REMARK   3                                                                      
REMARK   3  DATA USED IN REFINEMENT.                                            
REMARK   3   RESOLUTION RANGE HIGH (ANGSTROMS) : 2.20                           
REMARK   3   RESOLUTION RANGE LOW  (ANGSTROMS) : 49.66                          
REMARK   3   MIN(FOBS/SIGMA_FOBS)              : 1.350                          
REMARK   3   COMPLETENESS FOR RANGE        (%) : 95.3                           
REMARK   3   NUMBER OF REFLECTIONS             : 144158                         
REMARK   3                                                                      
REMARK   3  FIT TO DATA USED IN REFINEMENT.                                     
REMARK   3   R VALUE     (WORKING + TEST SET) : 0.197                           
REMARK   3   R VALUE            (WORKING SET) : 0.195                           
REMARK   3   FREE R VALUE                     : 0.244                           
REMARK   3   FREE R VALUE TEST SET SIZE   (%) : 4.920                           
REMARK   3   FREE R VALUE TEST SET COUNT      : 7095                            
REMARK   3                                                                      
REMARK   3  FIT TO DATA USED IN REFINEMENT (IN BINS).                           
REMARK   3   BIN  RESOLUTION RANGE  COMPL.    NWORK NFREE   RWORK  RFREE        
REMARK   3     1 49.6703 -  6.8302    0.91     4483   226  0.1646 0.2130        
REMARK   3     2  6.8302 -  5.4235    0.94     4560   247  0.1713 0.2083        
REMARK   3     3  5.4235 -  4.7385    0.97     4650   234  0.1446 0.1986        
REMARK   3     4  4.7385 -  4.3055    0.99     4780   250  0.1412 0.1758        
REMARK   3     5  4.3055 -  3.9971    0.98     4749   219  0.1550 0.1724        
REMARK   3     6  3.9971 -  3.7615    0.82     3928   221  0.1736 0.2018        
REMARK   3     7  3.7615 -  3.5732    0.93     4444   237  0.1888 0.2266        
REMARK   3     8  3.5732 -  3.4177    0.96     4647   208  0.2017 0.2674        
REMARK   3     9  3.4177 -  3.2861    0.96     4669   215  0.2171 0.2637        
REMARK   3    10  3.2861 -  3.1728    0.97     4691   199  0.2235 0.2958        
REMARK   3    11  3.1728 -  3.0736    0.98     4686   254  0.2159 0.2754        
REMARK   3    12  3.0736 -  2.9857    0.98     4712   256  0.2269 0.2715        
REMARK   3    13  2.9857 -  2.9071    0.98     4640   265  0.2324 0.2902        
REMARK   3    14  2.9071 -  2.8362    0.98     4715   224  0.2224 0.3139        
REMARK   3    15  2.8362 -  2.7717    0.98     4696   231  0.2253 0.2883        
REMARK   3    16  2.7717 -  2.7128    0.95     4550   239  0.2239 0.2740        
REMARK   3    17  2.7128 -  2.6585    0.82     3912   189  0.2220 0.3005        
REMARK   3    18  2.6585 -  2.6083    0.91     4334   219  0.2277 0.2875        
REMARK   3    19  2.6083 -  2.5618    0.94     4533   234  0.2275 0.2949        
REMARK   3    20  2.5618 -  2.5183    0.96     4618   233  0.2334 0.2846        
REMARK   3    21  2.5183 -  2.4777    0.96     4538   249  0.2249 0.3062        
REMARK   3    22  2.4777 -  2.4396    0.96     4583   244  0.2293 0.2900        
REMARK   3    23  2.4396 -  2.4037    0.97     4627   259  0.2298 0.2891        
REMARK   3    24  2.4037 -  2.3699    0.97     4635   245  0.2347 0.2871        
REMARK   3    25  2.3699 -  2.3378    0.97     4607   256  0.2352 0.2814        
REMARK   3    26  2.3378 -  2.3075    0.97     4588   248  0.2384 0.3327        
REMARK   3    27  2.3075 -  2.2786    0.97     4635   265  0.2452 0.2955        
REMARK   3    28  2.2786 -  2.2512    0.97     4641   242  0.2849 0.3386        
REMARK   3    29  2.2512 -  2.2250    0.97     4620   243  0.3168 0.3726        
REMARK   3    30  2.2250 -  2.2000    0.97     4592   244  0.2709 0.3266        
REMARK   3                                                                      
REMARK   3  BULK SOLVENT MODELLING.                                             
REMARK   3   METHOD USED        : FLAT BULK SOLVENT MODEL                       
REMARK   3   SOLVENT RADIUS     : 1.11                                          
REMARK   3   SHRINKAGE RADIUS   : 0.90                                          
REMARK   3   K_SOL              : NULL                                          
REMARK   3   B_SOL              : NULL                                          
REMARK   3                                                                      
REMARK   3  ERROR ESTIMATES.                                                    
REMARK   3   COORDINATE ERROR (MAXIMUM-LIKELIHOOD BASED)     : 0.300            
REMARK   3   PHASE ERROR (DEGREES, MAXIMUM-LIKELIHOOD BASED) : 26.520           
REMARK   3                                                                      
REMARK   3  B VALUES.                                                           
REMARK   3   FROM WILSON PLOT           (A**2) : NULL                           
REMARK   3   MEAN B VALUE      (OVERALL, A**2) : NULL                           
REMARK   3   OVERALL ANISOTROPIC B VALUE.                                       
REMARK   3    B11 (A**2) : NULL                                                 
REMARK   3    B22 (A**2) : NULL                                                 
REMARK   3    B33 (A**2) : NULL                                                 
REMARK   3    B12 (A**2) : NULL                                                 
REMARK   3    B13 (A**2) : NULL                                                 
REMARK   3    B23 (A**2) : NULL                                                 
REMARK   3                                                                      
REMARK   3  TWINNING INFORMATION.                                               
REMARK   3   FRACTION: NULL                                                     
REMARK   3   OPERATOR: NULL                                                     
REMARK   3                                                                      
REMARK   3  DEVIATIONS FROM IDEAL VALUES.                                       
REMARK   3                 RMSD          COUNT                                  
REMARK   3   BOND      :  0.008          21471                                  
REMARK   3   ANGLE     :  1.100          29153                                  
REMARK   3   CHIRALITY :  0.042           3336                                  
REMARK   3   PLANARITY :  0.005           3684                                  
REMARK   3   DIHEDRAL  : 13.923           7724                                  
REMARK   3                                                                      
REMARK   3  TLS DETAILS                                                         
REMARK   3   NUMBER OF TLS GROUPS  : 1                                          
REMARK   3   TLS GROUP : 1                                                      
REMARK   3    SELECTION: ALL                                                    
REMARK   3    ORIGIN FOR THE GROUP (A):  90.8622  51.6828  31.8278              
REMARK   3    T TENSOR                                                          
REMARK   3      T11:   0.3418 T22:   0.3704                                     
REMARK   3      T33:   0.2993 T12:   0.0035                                     
REMARK   3      T13:   0.0090 T23:   0.0009                                     
REMARK   3    L TENSOR                                                          
REMARK   3      L11:   0.1855 L22:   0.0688                                     
REMARK   3      L33:   0.0103 L12:   0.0466                                     
REMARK   3      L13:   0.0518 L23:   0.0396                                     
REMARK   3    S TENSOR                                                          
REMARK   3      S11:   0.0038 S12:  -0.0524 S13:   0.0129                       
REMARK   3      S21:  -0.0179 S22:  -0.0208 S23:   0.0149                       
REMARK   3      S31:  -0.0263 S32:   0.0216 S33:   0.0144                       
REMARK   3                                                                      
REMARK   3  NCS DETAILS                                                         
REMARK   3   NUMBER OF NCS GROUPS : NULL                                        
REMARK   3                                                                      
REMARK   3  OTHER REFINEMENT REMARKS: NULL                                      
REMARK   4                                                                      
REMARK   4 5X2N COMPLIES WITH FORMAT V. 3.30, 13-JUL-11                         
REMARK 100                                                                      
REMARK 100 THIS ENTRY HAS BEEN PROCESSED BY PDBJ ON 03-FEB-17.                  
REMARK 100 THE DEPOSITION ID IS D_1300002531.                                   
REMARK 200                                                                      
REMARK 200 EXPERIMENTAL DETAILS                                                 
REMARK 200  EXPERIMENT TYPE                : X-RAY DIFFRACTION                  
REMARK 200  DATE OF DATA COLLECTION        : 21-OCT-14                          
REMARK 200  TEMPERATURE           (KELVIN) : 100                                
REMARK 200  PH                             : 6.0                                
REMARK 200  NUMBER OF CRYSTALS USED        : 1                                  
REMARK 200                                                                      
REMARK 200  SYNCHROTRON              (Y/N) : Y                                  
REMARK 200  RADIATION SOURCE               : SPRING-8                           
REMARK 200  BEAMLINE                       : BL41XU                             
REMARK 200  X-RAY GENERATOR MODEL          : NULL                               
REMARK 200  MONOCHROMATIC OR LAUE    (M/L) : M                                  
REMARK 200  WAVELENGTH OR RANGE        (A) : 1.0                                
REMARK 200  MONOCHROMATOR                  : NULL                               
REMARK 200  OPTICS                         : NULL                               
REMARK 200                                                                      
REMARK 200  DETECTOR TYPE                  : PIXEL                              
REMARK 200  DETECTOR MANUFACTURER          : DECTRIS PILATUS 6M                 
REMARK 200  INTENSITY-INTEGRATION SOFTWARE : HKL-2000                           
REMARK 200  DATA SCALING SOFTWARE          : HKL-2000                           
REMARK 200                                                                      
REMARK 200  NUMBER OF UNIQUE REFLECTIONS   : 145695                             
REMARK 200  RESOLUTION RANGE HIGH      (A) : 2.200                              
REMARK 200  RESOLUTION RANGE LOW       (A) : 50.000                             
REMARK 200  REJECTION CRITERIA  (SIGMA(I)) : NULL                               
REMARK 200                                                                      
REMARK 200 OVERALL.                                                             
REMARK 200  COMPLETENESS FOR RANGE     (%) : 95.3                               
REMARK 200  DATA REDUNDANCY                : 3.500                              
REMARK 200  R MERGE                    (I) : NULL                               
REMARK 200  R SYM                      (I) : 0.08200                            
REMARK 200  <I/SIGMA(I)> FOR THE DATA SET  : 18.7000                            
REMARK 200                                                                      
REMARK 200 IN THE HIGHEST RESOLUTION SHELL.                                     
REMARK 200  HIGHEST RESOLUTION SHELL, RANGE HIGH (A) : 2.20                     
REMARK 200  HIGHEST RESOLUTION SHELL, RANGE LOW  (A) : 2.24                     
REMARK 200  COMPLETENESS FOR SHELL     (%) : 97.1                               
REMARK 200  DATA REDUNDANCY IN SHELL       : 3.50                               
REMARK 200  R MERGE FOR SHELL          (I) : NULL                               
REMARK 200  R SYM FOR SHELL            (I) : 0.58000                            
REMARK 200  <I/SIGMA(I)> FOR SHELL         : 1.800                              
REMARK 200                                                                      
REMARK 200 DIFFRACTION PROTOCOL: SINGLE WAVELENGTH                              
REMARK 200 METHOD USED TO DETERMINE THE STRUCTURE: MOLECULAR REPLACEMENT        
REMARK 200 SOFTWARE USED: PHASER                                                
REMARK 200 STARTING MODEL: 2E4U, 1A6T                                           
REMARK 200                                                                      
REMARK 200 REMARK: NULL                                                         
REMARK 280                                                                      
REMARK 280 CRYSTAL                                                              
REMARK 280 SOLVENT CONTENT, VS   (%): 50.49                                     
REMARK 280 MATTHEWS COEFFICIENT, VM (ANGSTROMS**3/DA): 2.48                     
REMARK 280                                                                      
REMARK 280 CRYSTALLIZATION CONDITIONS: 12~13% (W/V) PEG 1500, 3% (V/V)          
REMARK 280  PEG400, 0.1 M MES, PH 6.0, VAPOR DIFFUSION, SITTING DROP,           
REMARK 280  TEMPERATURE 293K                                                    
REMARK 290                                                                      
REMARK 290 CRYSTALLOGRAPHIC SYMMETRY                                            
REMARK 290 SYMMETRY OPERATORS FOR SPACE GROUP: P 1 21 1                         
REMARK 290                                                                      
REMARK 290      SYMOP   SYMMETRY                                                
REMARK 290     NNNMMM   OPERATOR                                                
REMARK 290       1555   X,Y,Z                                                   
REMARK 290       2555   -X,Y+1/2,-Z                                             
REMARK 290                                                                      
REMARK 290     WHERE NNN -> OPERATOR NUMBER                                     
REMARK 290           MMM -> TRANSLATION VECTOR                                  
REMARK 290                                                                      
REMARK 290 CRYSTALLOGRAPHIC SYMMETRY TRANSFORMATIONS                            
REMARK 290 THE FOLLOWING TRANSFORMATIONS OPERATE ON THE ATOM/HETATM             
REMARK 290 RECORDS IN THIS ENTRY TO PRODUCE CRYSTALLOGRAPHICALLY                
REMARK 290 RELATED MOLECULES.                                                   
REMARK 290   SMTRY1   1  1.000000  0.000000  0.000000        0.00000            
REMARK 290   SMTRY2   1  0.000000  1.000000  0.000000        0.00000            
REMARK 290   SMTRY3   1  0.000000  0.000000  1.000000        0.00000            
REMARK 290   SMTRY1   2 -1.000000  0.000000  0.000000        0.00000            
REMARK 290   SMTRY2   2  0.000000  1.000000  0.000000       58.73600            
REMARK 290   SMTRY3   2  0.000000  0.000000 -1.000000        0.00000            
REMARK 290                                                                      
REMARK 290 REMARK: NULL                                                         
REMARK 300                                                                      
REMARK 300 BIOMOLECULE: 1, 2                                                    
REMARK 300 SEE REMARK 350 FOR THE AUTHOR PROVIDED AND/OR PROGRAM                
REMARK 300 GENERATED ASSEMBLY INFORMATION FOR THE STRUCTURE IN                  
REMARK 300 THIS ENTRY. THE REMARK MAY ALSO PROVIDE INFORMATION ON               
REMARK 300 BURIED SURFACE AREA.                                                 
REMARK 350                                                                      
REMARK 350 COORDINATES FOR A COMPLETE MULTIMER REPRESENTING THE KNOWN           
REMARK 350 BIOLOGICALLY SIGNIFICANT OLIGOMERIZATION STATE OF THE                
REMARK 350 MOLECULE CAN BE GENERATED BY APPLYING BIOMT TRANSFORMATIONS          
REMARK 350 GIVEN BELOW.  BOTH NON-CRYSTALLOGRAPHIC AND                          
REMARK 350 CRYSTALLOGRAPHIC OPERATIONS ARE GIVEN.                               
REMARK 350                                                                      
REMARK 350 BIOMOLECULE: 1                                                       
REMARK 350 AUTHOR DETERMINED BIOLOGICAL UNIT: TETRAMERIC                        
REMARK 350 APPLY THE FOLLOWING TO CHAINS: A, B, H, L                            
REMARK 350   BIOMT1   1  1.000000  0.000000  0.000000        0.00000            
REMARK 350   BIOMT2   1  0.000000  1.000000  0.000000        0.00000            
REMARK 350   BIOMT3   1  0.000000  0.000000  1.000000        0.00000            
REMARK 350                                                                      
REMARK 350 BIOMOLECULE: 2                                                       
REMARK 350 AUTHOR DETERMINED BIOLOGICAL UNIT: TETRAMERIC                        
REMARK 350 APPLY THE FOLLOWING TO CHAINS: C, D, J, K                            
REMARK 350   BIOMT1   1  1.000000  0.000000  0.000000        0.00000            
REMARK 350   BIOMT2   1  0.000000  1.000000  0.000000        0.00000            
REMARK 350   BIOMT3   1  0.000000  0.000000  1.000000        0.00000            
REMARK 465                                                                      
REMARK 465 MISSING RESIDUES                                                     
REMARK 465 THE FOLLOWING RESIDUES WERE NOT LOCATED IN THE                       
REMARK 465 EXPERIMENT. (M=MODEL NUMBER; RES=RESIDUE NAME; C=CHAIN               
REMARK 465 IDENTIFIER; SSSEQ=SEQUENCE NUMBER; I=INSERTION CODE.)                
REMARK 465                                                                      
REMARK 465   M RES C SSSEQI                                                     
REMARK 465     GLN A    20                                                      
REMARK 465     SER A    21                                                      
REMARK 465     THR A    22                                                      
REMARK 465     ASP A    23                                                      
REMARK 465     GLN A    24                                                      
REMARK 465     SER A   331                                                      
REMARK 465     GLN A   332                                                      
REMARK 465     THR A   333                                                      
REMARK 465     ASP A   334                                                      
REMARK 465     GLY A   335                                                      
REMARK 465     GLY A   336                                                      
REMARK 465     ASP A   337                                                      
REMARK 465     THR A   338                                                      
REMARK 465     GLU A   339                                                      
REMARK 465     GLN A   340                                                      
REMARK 465     LYS A   341                                                      
REMARK 465     MET A   342                                                      
REMARK 465     PHE A   466                                                      
REMARK 465     THR A   467                                                      
REMARK 465     ASN A   468                                                      
REMARK 465     GLY A   469                                                      
REMARK 465     GLU A   470                                                      
REMARK 465     VAL A   471                                                      
REMARK 465     PRO A   472                                                      
REMARK 465     THR A   473                                                      
REMARK 465     SER A   474                                                      
REMARK 465     SER A   475                                                      
REMARK 465     GLY A   476                                                      
REMARK 465     ILE A   477                                                      
REMARK 465     GLU A   478                                                      
REMARK 465     GLY A   479                                                      
REMARK 465     ARG A   480                                                      
REMARK 465     SER B    20                                                      
REMARK 465     GLU B    52                                                      
REMARK 465     VAL B    53                                                      
REMARK 465     SER B    54                                                      
REMARK 465     ASN B    55                                                      
REMARK 465     ASP B    56                                                      
REMARK 465     LEU B    57                                                      
REMARK 465     THR B    58                                                      
REMARK 465     LYS B    59                                                      
REMARK 465     LEU B    60                                                      
REMARK 465     ASN B    61                                                      
REMARK 465     SER B    62                                                      
REMARK 465     GLU B   354                                                      
REMARK 465     SER B   492                                                      
REMARK 465     GLY B   493                                                      
REMARK 465     ILE B   494                                                      
REMARK 465     GLU B   495                                                      
REMARK 465     GLY B   496                                                      
REMARK 465     ARG B   497                                                      
REMARK 465     GLN C    20                                                      
REMARK 465     SER C    21                                                      
REMARK 465     THR C    22                                                      
REMARK 465     ASP C    23                                                      
REMARK 465     GLN C    24                                                      
REMARK 465     ALA C   126                                                      
REMARK 465     THR C   333                                                      
REMARK 465     ASP C   334                                                      
REMARK 465     GLY C   335                                                      
REMARK 465     GLY C   336                                                      
REMARK 465     ASP C   337                                                      
REMARK 465     THR C   338                                                      
REMARK 465     GLU C   339                                                      
REMARK 465     PHE C   466                                                      
REMARK 465     THR C   467                                                      
REMARK 465     ASN C   468                                                      
REMARK 465     GLY C   469                                                      
REMARK 465     GLU C   470                                                      
REMARK 465     VAL C   471                                                      
REMARK 465     PRO C   472                                                      
REMARK 465     THR C   473                                                      
REMARK 465     SER C   474                                                      
REMARK 465     SER C   475                                                      
REMARK 465     GLY C   476                                                      
REMARK 465     ILE C   477                                                      
REMARK 465     GLU C   478                                                      
REMARK 465     GLY C   479                                                      
REMARK 465     ARG C   480                                                      
REMARK 465     SER D    20                                                      
REMARK 465     GLU D    52                                                      
REMARK 465     VAL D    53                                                      
REMARK 465     SER D    54                                                      
REMARK 465     ASN D    55                                                      
REMARK 465     ASP D    56                                                      
REMARK 465     LEU D    57                                                      
REMARK 465     THR D    58                                                      
REMARK 465     LYS D    59                                                      
REMARK 465     LEU D    60                                                      
REMARK 465     THR D   266                                                      
REMARK 465     GLU D   267                                                      
REMARK 465     VAL D   268                                                      
REMARK 465     LYS D   269                                                      
REMARK 465     SER D   348                                                      
REMARK 465     PRO D   349                                                      
REMARK 465     THR D   350                                                      
REMARK 465     GLU D   351                                                      
REMARK 465     LYS D   352                                                      
REMARK 465     PRO D   353                                                      
REMARK 465     GLU D   354                                                      
REMARK 465     GLU D   487                                                      
REMARK 465     LYS D   488                                                      
REMARK 465     PRO D   489                                                      
REMARK 465     GLU D   490                                                      
REMARK 465     SER D   491                                                      
REMARK 465     SER D   492                                                      
REMARK 465     GLY D   493                                                      
REMARK 465     ILE D   494                                                      
REMARK 465     GLU D   495                                                      
REMARK 465     GLY D   496                                                      
REMARK 465     ARG D   497                                                      
REMARK 465     ALA H   141                                                      
REMARK 465     GLN H   142                                                      
REMARK 465     GLU L   217                                                      
REMARK 465     ALA J   140                                                      
REMARK 465     ALA J   141                                                      
REMARK 465     GLN J   142                                                      
REMARK 465     THR J   143                                                      
REMARK 465     ASN J   144                                                      
REMARK 465     ASP J   225                                                      
REMARK 465     GLU K   217                                                      
REMARK 470                                                                      
REMARK 470 MISSING ATOM                                                         
REMARK 470 THE FOLLOWING RESIDUES HAVE MISSING ATOMS (M=MODEL NUMBER;           
REMARK 470 RES=RESIDUE NAME; C=CHAIN IDENTIFIER; SSEQ=SEQUENCE NUMBER;          
REMARK 470 I=INSERTION CODE):                                                   
REMARK 470   M RES CSSEQI  ATOMS                                                
REMARK 470     ASN A 117    CG   OD1  ND2                                       
REMARK 470     ASP A 118    CG   OD1  OD2                                       
REMARK 470     SER A 127    OG                                                  
REMARK 470     ASN B  51    CG   OD1  ND2                                       
REMARK 470     LYS B 352    CG   CD   CE   NZ                                   
REMARK 470     LYS C 393    CG   CD   CE   NZ                                   
REMARK 470     ASN D  51    CG   OD1  ND2                                       
REMARK 470     ASN D  61    CG   OD1  ND2                                       
REMARK 470     THR D 483    OG1  CG2                                            
REMARK 470     ASN D 484    CG   OD1  ND2                                       
REMARK 470     ASN D 485    CG   OD1  ND2                                       
REMARK 470     SER D 486    OG                                                  
REMARK 470     ASN H 144    CG   OD1  ND2                                       
REMARK 470     LYS J  43    CG   CD   CE   NZ                                   
REMARK 500                                                                      
REMARK 500 GEOMETRY AND STEREOCHEMISTRY                                         
REMARK 500 SUBTOPIC: CLOSE CONTACTS IN SAME ASYMMETRIC UNIT                     
REMARK 500                                                                      
REMARK 500 THE FOLLOWING ATOMS ARE IN CLOSE CONTACT.                            
REMARK 500                                                                      
REMARK 500  ATM1  RES C  SSEQI   ATM2  RES C  SSEQI           DISTANCE          
REMARK 500   ND2  ASN A   279     O5   NAG A   903              1.67            
REMARK 500   ND2  ASN B   431     O5   NAG B   904              2.04            
REMARK 500   ND2  ASN B   431     C2   NAG B   904              2.05            
REMARK 500   OE1  GLU L   109     OH   TYR L   177              2.06            
REMARK 500   O    LEU B    92     ND1  HIS B   398              2.07            
REMARK 500   OE1  GLN L   128     O    HOH L   301              2.08            
REMARK 500   ND2  ASN D   370     O5   NAG D   902              2.11            
REMARK 500   OE2  GLU K   109     OH   TYR K   177              2.13            
REMARK 500   ND2  ASN D   458     O5   NAG D   903              2.19            
REMARK 500                                                                      
REMARK 500 REMARK: NULL                                                         
REMARK 500                                                                      
REMARK 500 GEOMETRY AND STEREOCHEMISTRY                                         
REMARK 500 SUBTOPIC: CLOSE CONTACTS                                             
REMARK 500                                                                      
REMARK 500 THE FOLLOWING ATOMS THAT ARE RELATED BY CRYSTALLOGRAPHIC             
REMARK 500 SYMMETRY ARE IN CLOSE CONTACT.  AN ATOM LOCATED WITHIN 0.15          
REMARK 500 ANGSTROMS OF A SYMMETRY RELATED ATOM IS ASSUMED TO BE ON A           
REMARK 500 SPECIAL POSITION AND IS, THEREFORE, LISTED IN REMARK 375             
REMARK 500 INSTEAD OF REMARK 500.  ATOMS WITH NON-BLANK ALTERNATE               
REMARK 500 LOCATION INDICATORS ARE NOT INCLUDED IN THE CALCULATIONS.            
REMARK 500                                                                      
REMARK 500 DISTANCE CUTOFF:                                                     
REMARK 500 2.2 ANGSTROMS FOR CONTACTS NOT INVOLVING HYDROGEN ATOMS              
REMARK 500 1.6 ANGSTROMS FOR CONTACTS INVOLVING HYDROGEN ATOMS                  
REMARK 500                                                                      
REMARK 500  ATM1  RES C  SSEQI   ATM2  RES C  SSEQI  SSYMOP   DISTANCE          
REMARK 500   OE1  GLU L   189     N    ASP K     1     1545     2.17            
REMARK 500   ND2  ASN L   161     OE1  GLU K    97     1545     2.18            
REMARK 500                                                                      
REMARK 500 REMARK: NULL                                                         
REMARK 500                                                                      
REMARK 500 GEOMETRY AND STEREOCHEMISTRY                                         
REMARK 500 SUBTOPIC: COVALENT BOND ANGLES                                       
REMARK 500                                                                      
REMARK 500 THE STEREOCHEMICAL PARAMETERS OF THE FOLLOWING RESIDUES              
REMARK 500 HAVE VALUES WHICH DEVIATE FROM EXPECTED VALUES BY MORE               
REMARK 500 THAN 6*RMSD (M=MODEL NUMBER; RES=RESIDUE NAME; C=CHAIN               
REMARK 500 IDENTIFIER; SSEQ=SEQUENCE NUMBER; I=INSERTION CODE).                 
REMARK 500                                                                      
REMARK 500 STANDARD TABLE:                                                      
REMARK 500 FORMAT: (10X,I3,1X,A3,1X,A1,I4,A1,3(1X,A4,2X),12X,F5.1)              
REMARK 500                                                                      
REMARK 500 EXPECTED VALUES PROTEIN: ENGH AND HUBER, 1999                        
REMARK 500 EXPECTED VALUES NUCLEIC ACID: CLOWNEY ET AL 1996                     
REMARK 500                                                                      
REMARK 500  M RES CSSEQI ATM1   ATM2   ATM3                                     
REMARK 500    PRO C 122   C   -  N   -  CA  ANGL. DEV. =   9.8 DEGREES          
REMARK 500    PRO D 184   C   -  N   -  CA  ANGL. DEV. =   9.3 DEGREES          
REMARK 500                                                                      
REMARK 500 REMARK: NULL                                                         
REMARK 500                                                                      
REMARK 500 GEOMETRY AND STEREOCHEMISTRY                                         
REMARK 500 SUBTOPIC: TORSION ANGLES                                             
REMARK 500                                                                      
REMARK 500 TORSION ANGLES OUTSIDE THE EXPECTED RAMACHANDRAN REGIONS:            
REMARK 500 (M=MODEL NUMBER; RES=RESIDUE NAME; C=CHAIN IDENTIFIER;               
REMARK 500 SSEQ=SEQUENCE NUMBER; I=INSERTION CODE).                             
REMARK 500                                                                      
REMARK 500 STANDARD TABLE:                                                      
REMARK 500 FORMAT:(10X,I3,1X,A3,1X,A1,I4,A1,4X,F7.2,3X,F7.2)                    
REMARK 500                                                                      
REMARK 500 EXPECTED VALUES: GJ KLEYWEGT AND TA JONES (1996). PHI/PSI-           
REMARK 500 CHOLOGY: RAMACHANDRAN REVISITED. STRUCTURE 4, 1395 - 1400            
REMARK 500                                                                      
REMARK 500  M RES CSSEQI        PSI       PHI                                   
REMARK 500    ASN A 117       24.48   -169.70                                   
REMARK 500    SER A 127      -87.54    -62.70                                   
REMARK 500    PHE A 199     -164.57   -113.85                                   
REMARK 500    ASN A 352       55.43    -93.50                                   
REMARK 500    ASP A 362      108.91    -43.58                                   
REMARK 500    CYS B 106       15.44     56.05                                   
REMARK 500    ARG B 107       46.69     37.00                                   
REMARK 500    TYR B 249      -65.08   -109.81                                   
REMARK 500    LYS B 352       82.73   -157.31                                   
REMARK 500    CYS B 360       85.36   -158.32                                   
REMARK 500    ASN B 404     -164.07   -119.20                                   
REMARK 500    SER B 412        3.22    -66.87                                   
REMARK 500    SER B 433     -111.07     51.27                                   
REMARK 500    SER B 469     -117.18     56.84                                   
REMARK 500    GLU B 490     -151.23     55.00                                   
REMARK 500    PHE C 199     -168.77   -115.77                                   
REMARK 500    MET C 342     -105.29   -133.70                                   
REMARK 500    ASN C 410       80.23   -162.48                                   
REMARK 500    GLN C 451      -53.75   -131.42                                   
REMARK 500    SER D  33       89.76   -152.96                                   
REMARK 500    VAL D  63      -72.65    -71.35                                   
REMARK 500    SER D  64       39.22     74.06                                   
REMARK 500    CYS D 106       10.88     56.57                                   
REMARK 500    ASP D 193       -9.79    -54.96                                   
REMARK 500    ASN D 208       75.71     50.03                                   
REMARK 500    ASN D 210      -20.15   -152.59                                   
REMARK 500    CYS D 360       87.47   -152.76                                   
REMARK 500    SER D 412       14.66    -64.32                                   
REMARK 500    LYS D 426      102.52    -53.02                                   
REMARK 500    SER D 433     -126.96     54.04                                   
REMARK 500    THR D 483       75.82     74.77                                   
REMARK 500    ASN D 484      168.00     54.06                                   
REMARK 500    ALA H  16     -176.73    -68.89                                   
REMARK 500    ALA H  92      168.53    178.63                                   
REMARK 500    PRO H 137      109.77    -59.08                                   
REMARK 500    GLN H 182      -81.97   -115.44                                   
REMARK 500    SER H 183       65.83   -116.63                                   
REMARK 500    SER H 201      -90.47    -52.05                                   
REMARK 500    SER H 214       18.36     47.50                                   
REMARK 500    PRO H 223      160.99    -45.55                                   
REMARK 500    ALA L  55      -38.96     76.08                                   
REMARK 500    ARG L  72      -98.75     58.76                                   
REMARK 500    PRO J  14      150.46    -49.21                                   
REMARK 500    LYS J  43       76.25     60.21                                   
REMARK 500    ALA J 125      170.59    -60.00                                   
REMARK 500    SER J 167       18.56     53.46                                   
REMARK 500    SER J 214       55.63     37.90                                   
REMARK 500    LYS J 219      103.96   -163.27                                   
REMARK 500    ALA K  55      -36.19     66.09                                   
REMARK 500    SER K  56       -0.70   -145.08                                   
REMARK 500                                                                      
REMARK 500 THIS ENTRY HAS      54 RAMACHANDRAN OUTLIERS.                        
REMARK 500                                                                      
REMARK 500 REMARK: NULL                                                         
REMARK 525                                                                      
REMARK 525 SOLVENT                                                              
REMARK 525                                                                      
REMARK 525 THE SOLVENT MOLECULES HAVE CHAIN IDENTIFIERS THAT                    
REMARK 525 INDICATE THE POLYMER CHAIN WITH WHICH THEY ARE MOST                  
REMARK 525 CLOSELY ASSOCIATED. THE REMARK LISTS ALL THE SOLVENT                 
REMARK 525 MOLECULES WHICH ARE MORE THAN 5A AWAY FROM THE                       
REMARK 525 NEAREST POLYMER CHAIN (M = MODEL NUMBER;                             
REMARK 525 RES=RESIDUE NAME; C=CHAIN IDENTIFIER; SSEQ=SEQUENCE                  
REMARK 525 NUMBER; I=INSERTION CODE):                                           
REMARK 525                                                                      
REMARK 525  M RES CSSEQI                                                        
REMARK 525    HOH B1116        DISTANCE =  6.65 ANGSTROMS                       
REMARK 620                                                                      
REMARK 620 METAL COORDINATION                                                   
REMARK 620 (M=MODEL NUMBER; RES=RESIDUE NAME; C=CHAIN IDENTIFIER;               
REMARK 620 SSEQ=SEQUENCE NUMBER; I=INSERTION CODE):                             
REMARK 620                                                                      
REMARK 620 COORDINATION ANGLES FOR:  M RES CSSEQI METAL                         
REMARK 620                              NA A 961  NA                            
REMARK 620 N RES CSSEQI ATOM                                                    
REMARK 620 1 ILE A  81   O                                                      
REMARK 620 2 SER A  84   O    90.4                                              
REMARK 620 3 LEU A  87   O   103.8  87.9                                        
REMARK 620 4 LEU A  88   O   164.3 105.2  75.7                                  
REMARK 620 5 HOH A1048   O   101.6  75.2 149.4  84.3                            
REMARK 620 6 HOH A1068   O    83.9 156.0 116.1  82.4  83.1                      
REMARK 620 N                    1     2     3     4     5                       
REMARK 620                                                                      
REMARK 620 COORDINATION ANGLES FOR:  M RES CSSEQI METAL                         
REMARK 620                              NA C 961  NA                            
REMARK 620 N RES CSSEQI ATOM                                                    
REMARK 620 1 ILE C  81   O                                                      
REMARK 620 2 SER C  84   O    87.3                                              
REMARK 620 3 LEU C  87   O   101.5  92.9                                        
REMARK 620 4 LEU C  88   O   162.4 110.3  76.6                                  
REMARK 620 5 HOH C1029   O    98.7  76.2 156.5  87.6                            
REMARK 620 6 HOH C1050   O    85.6 158.6 108.3  78.5  85.0                      
REMARK 620 N                    1     2     3     4     5                       
REMARK 900                                                                      
REMARK 900 RELATED ENTRIES                                                      
REMARK 900 RELATED ID: 5X2M   RELATED DB: PDB                                   
REMARK 900 RELATED ID: 5X2O   RELATED DB: PDB                                   
REMARK 900 RELATED ID: 5X2P   RELATED DB: PDB                                   
REMARK 900 RELATED ID: 5X2Q   RELATED DB: PDB                                   
REMARK  [No title given]                                                        
SSBOND   1 CYS A   58    CYS A  101                          1555   1555  2.04  
SSBOND   2 CYS A  344    CYS B  132                          1555   1555  2.06  
SSBOND   3 CYS A  348    CYS A  350                          1555   1555  2.04  
SSBOND   4 CYS A  386    CYS A  391                          1555   1555  2.03  
SSBOND   5 CYS B   65    CYS B  106                          1555   1555  2.04  
SSBOND   6 CYS B  360    CYS B  363                          1555   1555  2.05  
SSBOND   7 CYS B  403    CYS B  408                          1555   1555  2.03  
SSBOND   8 CYS C   58    CYS C  101                          1555   1555  2.05  
SSBOND   9 CYS C  344    CYS D  132                          1555   1555  2.05  
SSBOND  10 CYS C  348    CYS C  350                          1555   1555  2.05  
SSBOND  11 CYS C  386    CYS C  391                          1555   1555  2.03  
SSBOND  12 CYS D   65    CYS D  106                          1555   1555  2.04  
SSBOND  13 CYS D  360    CYS D  363                          1555   1555  2.06  
SSBOND  14 CYS D  403    CYS D  408                          1555   1555  2.04  
SSBOND  15 CYS H   22    CYS H   96                          1555   1555  2.07  
SSBOND  16 CYS H  151    CYS H  206                          1555   1555  2.05  
SSBOND  17 CYS L   23    CYS L   92                          1555   1555  2.09  
SSBOND  18 CYS L  138    CYS L  198                          1555   1555  2.02  
SSBOND  19 CYS J   22    CYS J   96                          1555   1555  2.05  
SSBOND  20 CYS J  151    CYS J  206                          1555   1555  2.05  
SSBOND  21 CYS K   23    CYS K   92                          1555   1555  2.07  
SSBOND  22 CYS K  138    CYS K  198                          1555   1555  2.02  
CRYST1   99.372  117.472  130.055  90.00  91.93  90.00 P 1 21 1      4          
ORIGX1      1.000000  0.000000  0.000000        0.00000                         
ORIGX2      0.000000  1.000000  0.000000        0.00000                         
ORIGX3      0.000000  0.000000  1.000000        0.00000                         
SCALE1      0.010063  0.000000  0.000340        0.00000                         
SCALE2      0.000000  0.008513  0.000000        0.00000                         
SCALE3      0.000000  0.000000  0.007693        0.00000                         
ATOM      1  N   THR A  25      21.702  39.866  51.370  1.00 78.89           N  
ANISOU    1  N   THR A  25     9383  10388  10205     34    279   -894       N  
ATOM      2  CA  THR A  25      23.052  40.145  50.899  1.00 78.90           C  
ANISOU    2  CA  THR A  25     9406  10380  10191     41    267   -868       C  
ATOM      3  C   THR A  25      23.581  39.041  49.978  1.00 78.98           C  
ANISOU    3  C   THR A  25     9439  10363  10205     57    257   -817       C  
ATOM      4  O   THR A  25      22.803  38.294  49.376  1.00 78.91           O  
ANISOU    4  O   THR A  25     9432  10328  10221     69    252   -810       O  
ATOM      5  CB  THR A  25      24.029  40.313  52.073  1.00 79.15           C  
ANISOU    5  CB  THR A  25     9428  10465  10179     16    282   -856       C  
ATOM      6  OG1 THR A  25      24.307  39.031  52.652  1.00 79.42           O  
ANISOU    6  OG1 THR A  25     9457  10531  10188      2    295   -812       O  
ATOM      7  CG2 THR A  25      23.434  41.234  53.132  1.00 79.09           C  
ANISOU    7  CG2 THR A  25     9395  10491  10165     -2    296   -905       C  
ATOM      8  N   SER A  26      24.910  38.961  49.875  1.00 47.25           N  
ANISOU    8  N   SER A  26     5436   6352   6163     56    253   -783       N  
ATOM      9  CA  SER A  26      25.593  37.926  49.101  1.00 47.34           C  
ANISOU    9  CA  SER A  26     5468   6344   6174     68    244   -734       C  
ATOM     10  C   SER A  26      27.084  37.845  49.434  1.00 47.53           C  
ANISOU   10  C   SER A  26     5502   6394   6164     59    245   -699       C  
ATOM     11  O   SER A  26      27.718  38.853  49.729  1.00 47.49           O  
ANISOU   11  O   SER A  26     5498   6400   6145     53    245   -716       O  
ATOM     12  CB  SER A  26      25.435  38.175  47.606  1.00 47.00           C  
ANISOU   12  CB  SER A  26     5448   6243   6166     97    221   -739       C  
ATOM     13  OG  SER A  26      26.319  37.344  46.883  1.00 47.07           O  
ANISOU   13  OG  SER A  26     5477   6237   6170    108    213   -693       O  
ATOM     14  N   GLU A  27      27.630  36.638  49.369  1.00 46.91           N  
ANISOU   14  N   GLU A  27     5429   6321   6073     58    247   -652       N  
ATOM     15  CA  GLU A  27      29.066  36.409  49.498  1.00 47.06           C  
ANISOU   15  CA  GLU A  27     5460   6357   6065     52    246   -614       C  
ATOM     16  C   GLU A  27      29.911  37.166  48.471  1.00 46.89           C  
ANISOU   16  C   GLU A  27     5463   6302   6051     71    228   -615       C  
ATOM     17  O   GLU A  27      31.061  37.508  48.736  1.00 46.96           O  
ANISOU   17  O   GLU A  27     5479   6328   6036     63    228   -601       O  
ATOM     18  CB  GLU A  27      29.370  34.916  49.368  1.00 47.27           C  
ANISOU   18  CB  GLU A  27     5489   6384   6086     53    246   -564       C  
ATOM     19  CG  GLU A  27      29.141  34.157  50.645  1.00 47.48           C  
ANISOU   19  CG  GLU A  27     5493   6459   6090     27    265   -549       C  
ATOM     20  CD  GLU A  27      29.767  32.771  50.638  1.00 47.68           C  
ANISOU   20  CD  GLU A  27     5520   6490   6105     25    265   -495       C  
ATOM     21  OE1 GLU A  27      29.808  32.130  49.564  1.00 47.66           O  
ANISOU   21  OE1 GLU A  27     5534   6449   6126     45    252   -475       O  
ATOM     22  OE2 GLU A  27      30.201  32.327  51.730  1.00 47.83           O  
ANISOU   22  OE2 GLU A  27     5526   6554   6094      2    278   -472       O  
ATOM     23  N   PHE A  28      29.332  37.414  47.299  1.00 34.95           N  
ANISOU   23  N   PHE A  28     3965   4742   4573     94    213   -631       N  
ATOM     24  CA  PHE A  28      30.075  37.913  46.154  1.00 34.74           C  
ANISOU   24  CA  PHE A  28     3964   4680   4557    113    194   -625       C  
ATOM     25  C   PHE A  28      30.189  39.417  46.159  1.00 34.54           C  
ANISOU   25  C   PHE A  28     3940   4649   4533    113    189   -663       C  
ATOM     26  O   PHE A  28      30.940  39.977  45.362  1.00 34.37           O  
ANISOU   26  O   PHE A  28     3939   4604   4515    125    175   -659       O  
ATOM     27  CB  PHE A  28      29.412  37.471  44.848  1.00 34.46           C  
ANISOU   27  CB  PHE A  28     3942   4595   4556    138    179   -624       C  
ATOM     28  CG  PHE A  28      29.459  35.996  44.617  1.00 34.64           C  
ANISOU   28  CG  PHE A  28     3966   4615   4579    141    181   -583       C  
ATOM     29  CD1 PHE A  28      28.619  35.137  45.336  1.00 34.83           C  
ANISOU   29  CD1 PHE A  28     3970   4659   4604    130    194   -580       C  
ATOM     30  CD2 PHE A  28      30.317  35.460  43.664  1.00 34.59           C  
ANISOU   30  CD2 PHE A  28     3981   4586   4575    156    169   -550       C  
ATOM     31  CE1 PHE A  28      28.648  33.775  45.122  1.00 34.98           C  
ANISOU   31  CE1 PHE A  28     3989   4674   4626    134    195   -543       C  
ATOM     32  CE2 PHE A  28      30.361  34.093  43.443  1.00 34.73           C  
ANISOU   32  CE2 PHE A  28     3999   4601   4597    160    169   -514       C  
ATOM     33  CZ  PHE A  28      29.524  33.245  44.166  1.00 34.92           C  
ANISOU   33  CZ  PHE A  28     4002   4643   4622    149    182   -510       C  
ATOM     34  N   HIS A  29      29.437  40.063  47.040  1.00 52.94           N  
ANISOU   34  N   HIS A  29     6250   7002   6863    100    200   -701       N  
ATOM     35  CA  HIS A  29      29.334  41.508  47.036  1.00 52.70           C  
ANISOU   35  CA  HIS A  29     6218   6963   6841    101    194   -742       C  
ATOM     36  C   HIS A  29      29.442  42.071  48.444  1.00 52.87           C  
ANISOU   36  C   HIS A  29     6218   7034   6838     76    211   -763       C  
ATOM     37  O   HIS A  29      28.808  41.584  49.370  1.00 53.04           O  
ANISOU   37  O   HIS A  29     6218   7087   6849     60    227   -769       O  
ATOM     38  CB  HIS A  29      28.010  41.932  46.391  1.00 52.34           C  
ANISOU   38  CB  HIS A  29     6171   6881   6836    116    184   -780       C  
ATOM     39  CG  HIS A  29      27.816  43.414  46.323  1.00 52.04           C  
ANISOU   39  CG  HIS A  29     6131   6830   6813    118    176   -824       C  
ATOM     40  ND1 HIS A  29      28.822  44.281  45.946  1.00 51.94           N  
ANISOU   40  ND1 HIS A  29     6134   6807   6793    122    165   -823       N  
ATOM     41  CD2 HIS A  29      26.732  44.185  46.581  1.00 51.81           C  
ANISOU   41  CD2 HIS A  29     6085   6795   6804    117    177   -872       C  
ATOM     42  CE1 HIS A  29      28.367  45.523  45.979  1.00 51.66           C  
ANISOU   42  CE1 HIS A  29     6092   6761   6777    124    159   -867       C  
ATOM     43  NE2 HIS A  29      27.101  45.492  46.361  1.00 51.57           N  
ANISOU   43  NE2 HIS A  29     6060   6751   6782    120    166   -898       N  
ATOM     44  N   LEU A  30      30.265  43.096  48.600  1.00 35.53           N  
ANISOU   44  N   LEU A  30     4026   4845   4629     72    208   -775       N  
ATOM     45  CA  LEU A  30      30.419  43.785  49.886  1.00 35.63           C  
ANISOU   45  CA  LEU A  30     4017   4902   4618     49    222   -799       C  
ATOM     46  C   LEU A  30      30.658  45.246  49.608  1.00 35.38           C  
ANISOU   46  C   LEU A  30     3991   4854   4599     55    211   -834       C  
ATOM     47  O   LEU A  30      31.625  45.590  48.912  1.00 35.32           O  
ANISOU   47  O   LEU A  30     4005   4826   4590     65    198   -817       O  
ATOM     48  CB  LEU A  30      31.582  43.208  50.698  1.00 35.91           C  
ANISOU   48  CB  LEU A  30     4052   4981   4613     32    234   -761       C  
ATOM     49  CG  LEU A  30      31.903  44.006  51.969  1.00 35.95           C  
ANISOU   49  CG  LEU A  30     4037   5032   4590      9    248   -785       C  
ATOM     50  CD1 LEU A  30      30.734  43.959  52.993  1.00 35.98           C  
ANISOU   50  CD1 LEU A  30     4011   5067   4592     -8    265   -817       C  
ATOM     51  CD2 LEU A  30      33.221  43.538  52.595  1.00 36.14           C  
ANISOU   51  CD2 LEU A  30     4064   5092   4574     -6    256   -746       C  
ATOM     52  N   ARG A  31      29.786  46.106  50.122  1.00 53.42           N  
ANISOU   52  N   ARG A  31     6256   7145   6897     49    215   -882       N  
ATOM     53  CA  ARG A  31      29.920  47.537  49.905  1.00 53.17           C  
ANISOU   53  CA  ARG A  31     6226   7095   6880     54    204   -919       C  
ATOM     54  C   ARG A  31      31.037  48.090  50.776  1.00 53.31           C  
ANISOU   54  C   ARG A  31     6239   7153   6865     37    212   -917       C  
ATOM     55  O   ARG A  31      31.319  47.559  51.846  1.00 53.56           O  
ANISOU   55  O   ARG A  31     6256   7232   6864     17    230   -904       O  
ATOM     56  CB  ARG A  31      28.590  48.262  50.187  1.00 52.94           C  
ANISOU   56  CB  ARG A  31     6175   7060   6878     53    205   -974       C  
ATOM     57  CG  ARG A  31      27.518  47.991  49.130  1.00 52.66           C  
ANISOU   57  CG  ARG A  31     6148   6977   6882     73    192   -982       C  
ATOM     58  CD  ARG A  31      26.128  48.465  49.557  1.00 52.47           C  
ANISOU   58  CD  ARG A  31     6100   6954   6883     70    197  -1033       C  
ATOM     59  NE  ARG A  31      26.120  49.889  49.878  1.00 52.27           N  
ANISOU   59  NE  ARG A  31     6063   6928   6868     66    192  -1078       N  
ATOM     60  CZ  ARG A  31      25.093  50.543  50.422  1.00 52.11           C  
ANISOU   60  CZ  ARG A  31     6018   6914   6866     59    197  -1129       C  
ATOM     61  NH1 ARG A  31      23.960  49.902  50.721  1.00 52.14           N  
ANISOU   61  NH1 ARG A  31     6006   6925   6879     56    208  -1141       N  
ATOM     62  NH2 ARG A  31      25.203  51.849  50.679  1.00 51.90           N  
ANISOU   62  NH2 ARG A  31     5983   6888   6850     56    192  -1169       N  
ATOM     63  N   GLY A  32      31.675  49.157  50.310  1.00 38.20           N  
ANISOU   63  N   GLY A  32     4337   5219   4960     44    198   -929       N  
ATOM     64  CA  GLY A  32      32.778  49.756  51.023  1.00 38.31           C  
ANISOU   64  CA  GLY A  32     4348   5264   4945     30    204   -928       C  
ATOM     65  C   GLY A  32      33.181  51.077  50.410  1.00 38.06           C  
ANISOU   65  C   GLY A  32     4326   5202   4933     41    186   -951       C  
ATOM     66  O   GLY A  32      32.716  51.435  49.337  1.00 37.79           O  
ANISOU   66  O   GLY A  32     4306   5120   4933     60    169   -961       O  
ATOM     67  N   ASP A  33      34.046  51.809  51.091  1.00 40.50           N  
ANISOU   67  N   ASP A  33     4630   5538   5222     29    191   -959       N  
ATOM     68  CA  ASP A  33      34.568  53.052  50.547  1.00 40.29           C  
ANISOU   68  CA  ASP A  33     4613   5484   5212     38    174   -977       C  
ATOM     69  C   ASP A  33      35.338  52.850  49.244  1.00 40.24           C  
ANISOU   69  C   ASP A  33     4638   5437   5213     56    156   -939       C  
ATOM     70  O   ASP A  33      35.291  53.707  48.366  1.00 39.97           O  
ANISOU   70  O   ASP A  33     4616   5363   5207     71    138   -954       O  
ATOM     71  CB  ASP A  33      35.473  53.734  51.569  1.00 40.40           C  
ANISOU   71  CB  ASP A  33     4614   5538   5197     20    184   -987       C  
ATOM     72  CG  ASP A  33      34.722  54.174  52.800  1.00 40.40           C  
ANISOU   72  CG  ASP A  33     4582   5576   5193      2    199  -1031       C  
ATOM     73  OD1 ASP A  33      33.596  54.683  52.652  1.00 40.19           O  
ANISOU   73  OD1 ASP A  33     4543   5529   5198      7    195  -1072       O  
ATOM     74  OD2 ASP A  33      35.255  53.995  53.919  1.00 40.58           O  
ANISOU   74  OD2 ASP A  33     4591   5649   5180    -19    217  -1026       O  
ATOM     75  N   TYR A  34      36.055  51.734  49.133  1.00 40.20           N  
ANISOU   75  N   TYR A  34     4647   5444   5183     56    162   -891       N  
ATOM     76  CA  TYR A  34      36.795  51.388  47.915  1.00 40.17           C  
ANISOU   76  CA  TYR A  34     4672   5405   5184     72    147   -853       C  
ATOM     77  C   TYR A  34      36.574  49.929  47.598  1.00 40.33           C  
ANISOU   77  C   TYR A  34     4700   5424   5198     77    152   -816       C  
ATOM     78  O   TYR A  34      36.463  49.108  48.510  1.00 40.55           O  
ANISOU   78  O   TYR A  34     4714   5490   5204     63    169   -804       O  
ATOM     79  CB  TYR A  34      38.288  51.681  48.073  1.00 40.30           C  
ANISOU   79  CB  TYR A  34     4700   5438   5174     66    147   -830       C  
ATOM     80  CG  TYR A  34      38.553  53.141  48.245  1.00 40.14           C  
ANISOU   80  CG  TYR A  34     4674   5414   5163     64    140   -865       C  
ATOM     81  CD1 TYR A  34      38.708  53.971  47.139  1.00 39.90           C  
ANISOU   81  CD1 TYR A  34     4662   5338   5159     80    118   -872       C  
ATOM     82  CD2 TYR A  34      38.608  53.710  49.515  1.00 40.21           C  
ANISOU   82  CD2 TYR A  34     4659   5464   5155     44    153   -893       C  
ATOM     83  CE1 TYR A  34      38.922  55.329  47.301  1.00 39.75           C  
ANISOU   83  CE1 TYR A  34     4637   5314   5152     77    111   -904       C  
ATOM     84  CE2 TYR A  34      38.817  55.066  49.683  1.00 40.06           C  
ANISOU   84  CE2 TYR A  34     4634   5440   5147     42    146   -927       C  
ATOM     85  CZ  TYR A  34      38.979  55.865  48.576  1.00 39.83           C  
ANISOU   85  CZ  TYR A  34     4623   5365   5147     59    125   -932       C  
ATOM     86  OH  TYR A  34      39.194  57.207  48.740  1.00 39.69           O  
ANISOU   86  OH  TYR A  34     4597   5341   5141     57    117   -965       O  
ATOM     87  N   LEU A  35      36.491  49.598  46.311  1.00 34.71           N  
ANISOU   87  N   LEU A  35     4011   4670   4508     97    136   -798       N  
ATOM     88  CA  LEU A  35      36.176  48.226  45.926  1.00 34.82           C  
ANISOU   88  CA  LEU A  35     4031   4678   4522    104    139   -766       C  
ATOM     89  C   LEU A  35      37.364  47.522  45.277  1.00 34.97           C  
ANISOU   89  C   LEU A  35     4072   4690   4524    110    134   -718       C  
ATOM     90  O   LEU A  35      38.089  48.101  44.473  1.00 34.83           O  
ANISOU   90  O   LEU A  35     4074   4649   4512    120    120   -711       O  
ATOM     91  CB  LEU A  35      34.981  48.173  44.972  1.00 34.51           C  
ANISOU   91  CB  LEU A  35     3997   4596   4520    122    127   -782       C  
ATOM     92  CG  LEU A  35      33.708  48.942  45.333  1.00 34.29           C  
ANISOU   92  CG  LEU A  35     3949   4563   4516    120    127   -832       C  
ATOM     93  CD1 LEU A  35      32.656  48.677  44.264  1.00 33.96           C  
ANISOU   93  CD1 LEU A  35     3917   4477   4511    140    113   -839       C  
ATOM     94  CD2 LEU A  35      33.162  48.571  46.716  1.00 34.54           C  
ANISOU   94  CD2 LEU A  35     3953   4640   4530    100    149   -847       C  
ATOM     95  N   ILE A  36      37.524  46.254  45.630  1.00 35.60           N  
ANISOU   95  N   ILE A  36     4149   4791   4585    104    146   -685       N  
ATOM     96  CA  ILE A  36      38.459  45.366  44.957  1.00 35.72           C  
ANISOU   96  CA  ILE A  36     4183   4798   4590    112    141   -639       C  
ATOM     97  C   ILE A  36      37.691  44.369  44.118  1.00 35.65           C  
ANISOU   97  C   ILE A  36     4182   4761   4602    127    135   -625       C  
ATOM     98  O   ILE A  36      36.729  43.788  44.592  1.00 35.71           O  
ANISOU   98  O   ILE A  36     4174   4779   4615    123    144   -633       O  
ATOM     99  CB  ILE A  36      39.336  44.590  45.957  1.00 36.04           C  
ANISOU   99  CB  ILE A  36     4216   4884   4594     94    156   -608       C  
ATOM    100  CG1 ILE A  36      40.056  45.554  46.872  1.00 36.08           C  
ANISOU  100  CG1 ILE A  36     4211   4919   4577     78    163   -624       C  
ATOM    101  CG2 ILE A  36      40.366  43.751  45.225  1.00 36.15           C  
ANISOU  101  CG2 ILE A  36     4250   4886   4600    103    150   -563       C  
ATOM    102  CD1 ILE A  36      40.787  44.857  48.011  1.00 36.31           C  
ANISOU  102  CD1 ILE A  36     4230   4997   4570     58    179   -597       C  
ATOM    103  N   GLY A  37      38.112  44.166  42.874  1.00 29.47           N  
ANISOU  103  N   GLY A  37     3423   3944   3832    145    120   -605       N  
ATOM    104  CA  GLY A  37      37.541  43.108  42.066  1.00 29.39           C  
ANISOU  104  CA  GLY A  37     3420   3909   3839    159    115   -587       C  
ATOM    105  C   GLY A  37      38.151  41.789  42.499  1.00 29.74           C  
ANISOU  105  C   GLY A  37     3460   3978   3860    152    126   -546       C  
ATOM    106  O   GLY A  37      39.326  41.739  42.880  1.00 29.94           O  
ANISOU  106  O   GLY A  37     3489   4026   3860    142    131   -524       O  
ATOM    107  N   GLY A  38      37.351  40.723  42.460  1.00 35.66           N  
ANISOU  107  N   GLY A  38     4203   4725   4620    155    130   -536       N  
ATOM    108  CA  GLY A  38      37.824  39.381  42.757  1.00 35.95           C  
ANISOU  108  CA  GLY A  38     4237   4780   4641    149    138   -497       C  
ATOM    109  C   GLY A  38      37.428  38.479  41.605  1.00 35.79           C  
ANISOU  109  C   GLY A  38     4229   4725   4645    169    128   -480       C  
ATOM    110  O   GLY A  38      36.249  38.325  41.305  1.00 35.61           O  
ANISOU  110  O   GLY A  38     4201   4683   4646    177    125   -498       O  
ATOM    111  N   LEU A  39      38.414  37.903  40.928  1.00 29.53           N  
ANISOU  111  N   LEU A  39     3451   3922   3846    177    121   -447       N  
ATOM    112  CA  LEU A  39      38.120  37.040  39.805  1.00 29.34           C  
ANISOU  112  CA  LEU A  39     3439   3865   3844    196    111   -431       C  
ATOM    113  C   LEU A  39      38.485  35.601  40.151  1.00 29.63           C  
ANISOU  113  C   LEU A  39     3468   3919   3870    191    118   -393       C  
ATOM    114  O   LEU A  39      39.660  35.249  40.281  1.00 29.84           O  
ANISOU  114  O   LEU A  39     3499   3960   3877    185    120   -365       O  
ATOM    115  CB  LEU A  39      38.864  37.504  38.557  1.00 29.07           C  
ANISOU  115  CB  LEU A  39     3430   3801   3816    212     95   -426       C  
ATOM    116  CG  LEU A  39      38.559  38.915  38.081  1.00 28.74           C  
ANISOU  116  CG  LEU A  39     3396   3737   3786    218     84   -460       C  
ATOM    117  CD1 LEU A  39      39.549  39.284  36.980  1.00 28.55           C  
ANISOU  117  CD1 LEU A  39     3396   3691   3761    230     70   -447       C  
ATOM    118  CD2 LEU A  39      37.142  39.032  37.572  1.00 28.37           C  
ANISOU  118  CD2 LEU A  39     3347   3662   3769    230     77   -487       C  
ATOM    119  N   PHE A  40      37.465  34.774  40.312  1.00 33.13           N  
ANISOU  119  N   PHE A  40     3899   4361   4329    192    122   -393       N  
ATOM    120  CA  PHE A  40      37.679  33.387  40.686  1.00 33.40           C  
ANISOU  120  CA  PHE A  40     3924   4410   4357    186    129   -358       C  
ATOM    121  C   PHE A  40      36.989  32.489  39.667  1.00 33.16           C  
ANISOU  121  C   PHE A  40     3899   4346   4355    205    120   -351       C  
ATOM    122  O   PHE A  40      36.394  32.966  38.704  1.00 32.77           O  
ANISOU  122  O   PHE A  40     3860   4262   4328    222    109   -373       O  
ATOM    123  CB  PHE A  40      37.200  33.163  42.132  1.00 33.70           C  
ANISOU  123  CB  PHE A  40     3937   4487   4379    164    146   -361       C  
ATOM    124  CG  PHE A  40      38.098  33.836  43.154  1.00 33.89           C  
ANISOU  124  CG  PHE A  40     3956   4549   4370    144    156   -360       C  
ATOM    125  CD1 PHE A  40      37.976  35.192  43.425  1.00 33.77           C  
ANISOU  125  CD1 PHE A  40     3941   4539   4350    140    157   -395       C  
ATOM    126  CD2 PHE A  40      39.110  33.123  43.790  1.00 34.14           C  
ANISOU  126  CD2 PHE A  40     3983   4609   4378    131    162   -324       C  
ATOM    127  CE1 PHE A  40      38.822  35.819  44.320  1.00 33.89           C  
ANISOU  127  CE1 PHE A  40     3952   4588   4338    122    164   -395       C  
ATOM    128  CE2 PHE A  40      39.967  33.746  44.691  1.00 34.23           C  
ANISOU  128  CE2 PHE A  40     3991   4655   4361    114    170   -324       C  
ATOM    129  CZ  PHE A  40      39.829  35.094  44.951  1.00 34.11           C  
ANISOU  129  CZ  PHE A  40     3976   4645   4341    109    171   -359       C  
ATOM    130  N   ASN A  41      37.143  31.189  39.815  1.00 29.10           N  
ANISOU  130  N   ASN A  41     3377   3838   3841    204    123   -320       N  
ATOM    131  CA  ASN A  41      36.376  30.276  38.991  1.00 28.86           C  
ANISOU  131  CA  ASN A  41     3348   3779   3839    220    116   -315       C  
ATOM    132  C   ASN A  41      36.073  29.081  39.859  1.00 29.20           C  
ANISOU  132  C   ASN A  41     3370   3844   3879    208    127   -291       C  
ATOM    133  O   ASN A  41      36.908  28.217  40.040  1.00 29.42           O  
ANISOU  133  O   ASN A  41     3396   3884   3897    203    128   -257       O  
ATOM    134  CB  ASN A  41      37.125  29.881  37.692  1.00 28.59           C  
ANISOU  134  CB  ASN A  41     3333   3714   3814    239    102   -296       C  
ATOM    135  CG  ASN A  41      38.522  29.327  37.943  1.00 28.89           C  
ANISOU  135  CG  ASN A  41     3373   3771   3831    231    104   -261       C  
ATOM    136  OD1 ASN A  41      39.340  29.934  38.657  1.00 29.15           O  
ANISOU  136  OD1 ASN A  41     3406   3830   3838    217    110   -258       O  
ATOM    137  ND2 ASN A  41      38.790  28.144  37.386  1.00 28.82           N  
ANISOU  137  ND2 ASN A  41     3366   3751   3835    241     98   -233       N  
ATOM    138  N   ILE A  42      34.879  29.039  40.428  1.00 37.43           N  
ANISOU  138  N   ILE A  42     4397   4893   4931    202    135   -310       N  
ATOM    139  CA  ILE A  42      34.628  28.019  41.432  1.00 37.78           C  
ANISOU  139  CA  ILE A  42     4420   4965   4968    185    147   -288       C  
ATOM    140  C   ILE A  42      33.731  26.925  40.885  1.00 37.64           C  
ANISOU  140  C   ILE A  42     4397   4924   4980    198    143   -280       C  
ATOM    141  O   ILE A  42      33.438  25.955  41.578  1.00 37.89           O  
ANISOU  141  O   ILE A  42     4412   4973   5012    187    151   -260       O  
ATOM    142  CB  ILE A  42      34.030  28.619  42.733  1.00 37.98           C  
ANISOU  142  CB  ILE A  42     4427   5025   4977    164    162   -309       C  
ATOM    143  CG1 ILE A  42      32.690  29.274  42.473  1.00 37.71           C  
ANISOU  143  CG1 ILE A  42     4390   4973   4965    172    161   -350       C  
ATOM    144  CG2 ILE A  42      34.982  29.631  43.333  1.00 38.08           C  
ANISOU  144  CG2 ILE A  42     4444   5065   4960    150    167   -315       C  
ATOM    145  CD1 ILE A  42      32.221  30.078  43.646  1.00 37.84           C  
ANISOU  145  CD1 ILE A  42     4391   5023   4965    152    175   -377       C  
ATOM    146  N   HIS A  43      33.329  27.073  39.631  1.00 36.79           N  
ANISOU  146  N   HIS A  43     4304   4776   4898    221    129   -295       N  
ATOM    147  CA  HIS A  43      32.740  25.959  38.882  1.00 36.55           C  
ANISOU  147  CA  HIS A  43     4272   4718   4896    237    122   -283       C  
ATOM    148  C   HIS A  43      33.571  25.646  37.645  1.00 36.22           C  
ANISOU  148  C   HIS A  43     4250   4648   4863    256    107   -267       C  
ATOM    149  O   HIS A  43      34.232  26.522  37.097  1.00 36.04           O  
ANISOU  149  O   HIS A  43     4245   4617   4833    262    100   -277       O  
ATOM    150  CB  HIS A  43      31.307  26.253  38.462  1.00 36.18           C  
ANISOU  150  CB  HIS A  43     4223   4647   4877    248    119   -317       C  
ATOM    151  CG  HIS A  43      30.373  26.441  39.608  1.00 36.46           C  
ANISOU  151  CG  HIS A  43     4238   4708   4908    230    134   -334       C  
ATOM    152  ND1 HIS A  43      30.119  27.678  40.160  1.00 36.50           N  
ANISOU  152  ND1 HIS A  43     4241   4727   4900    221    140   -366       N  
ATOM    153  CD2 HIS A  43      29.637  25.551  40.317  1.00 36.70           C  
ANISOU  153  CD2 HIS A  43     4248   4753   4944    220    144   -324       C  
ATOM    154  CE1 HIS A  43      29.268  27.543  41.160  1.00 36.73           C  
ANISOU  154  CE1 HIS A  43     4249   4780   4928    205    153   -376       C  
ATOM    155  NE2 HIS A  43      28.957  26.263  41.273  1.00 36.87           N  
ANISOU  155  NE2 HIS A  43     4255   4798   4955    204    156   -351       N  
ATOM    156  N   TYR A  44      33.525  24.394  37.206  1.00 39.30           N  
ANISOU  156  N   TYR A  44     4637   5025   5272    265    103   -243       N  
ATOM    157  CA  TYR A  44      34.215  23.993  35.991  1.00 38.91           C  
ANISOU  157  CA  TYR A  44     4603   4948   5233    283     89   -230       C  
ATOM    158  C   TYR A  44      33.243  23.551  34.905  1.00 38.31           C  
ANISOU  158  C   TYR A  44     4531   4834   5192    305     78   -243       C  
ATOM    159  O   TYR A  44      32.305  22.792  35.178  1.00 38.32           O  
ANISOU  159  O   TYR A  44     4517   4833   5211    305     82   -241       O  
ATOM    160  CB  TYR A  44      35.190  22.858  36.276  1.00 39.20           C  
ANISOU  160  CB  TYR A  44     4633   4999   5263    277     90   -189       C  
ATOM    161  CG  TYR A  44      35.662  22.196  35.019  1.00 38.74           C  
ANISOU  161  CG  TYR A  44     4586   4910   5222    297     76   -176       C  
ATOM    162  CD1 TYR A  44      36.639  22.793  34.229  1.00 38.52           C  
ANISOU  162  CD1 TYR A  44     4578   4872   5184    306     68   -178       C  
ATOM    163  CD2 TYR A  44      35.129  20.988  34.604  1.00 38.48           C  
ANISOU  163  CD2 TYR A  44     4545   4859   5216    308     72   -164       C  
ATOM    164  CE1 TYR A  44      37.075  22.200  33.069  1.00 38.05           C  
ANISOU  164  CE1 TYR A  44     4530   4787   5141    324     56   -167       C  
ATOM    165  CE2 TYR A  44      35.556  20.387  33.447  1.00 37.99           C  
ANISOU  165  CE2 TYR A  44     4492   4770   5171    327     59   -154       C  
ATOM    166  CZ  TYR A  44      36.532  20.999  32.681  1.00 37.77           C  
ANISOU  166  CZ  TYR A  44     4484   4735   5132    334     52   -156       C  
ATOM    167  OH  TYR A  44      36.965  20.415  31.515  1.00 37.26           O  
ANISOU  167  OH  TYR A  44     4429   4645   5083    353     40   -148       O  
ATOM    168  N   VAL A  45      33.463  24.017  33.681  1.00 38.21           N  
ANISOU  168  N   VAL A  45     4538   4793   5188    324     65   -255       N  
ATOM    169  CA  VAL A  45      32.775  23.449  32.529  1.00 37.57           C  
ANISOU  169  CA  VAL A  45     4461   4675   5137    346     53   -261       C  
ATOM    170  C   VAL A  45      33.667  23.446  31.289  1.00 37.11           C  
ANISOU  170  C   VAL A  45     4424   4596   5082    362     40   -254       C  
ATOM    171  O   VAL A  45      34.399  24.411  31.031  1.00 37.11           O  
ANISOU  171  O   VAL A  45     4439   4598   5064    361     36   -261       O  
ATOM    172  CB  VAL A  45      31.438  24.197  32.208  1.00 37.18           C  
ANISOU  172  CB  VAL A  45     4414   4605   5106    354     50   -299       C  
ATOM    173  CG1 VAL A  45      31.681  25.611  31.736  1.00 36.95           C  
ANISOU  173  CG1 VAL A  45     4403   4568   5067    358     43   -323       C  
ATOM    174  CG2 VAL A  45      30.637  23.418  31.171  1.00 36.54           C  
ANISOU  174  CG2 VAL A  45     4335   4491   5059    375     39   -303       C  
ATOM    175  N   ALA A  46      33.626  22.350  30.536  1.00 40.49           N  
ANISOU  175  N   ALA A  46     4850   5004   5530    376     32   -239       N  
ATOM    176  CA  ALA A  46      34.412  22.263  29.317  1.00 40.03           C  
ANISOU  176  CA  ALA A  46     4809   4926   5474    392     19   -234       C  
ATOM    177  C   ALA A  46      33.872  23.258  28.308  1.00 39.46           C  
ANISOU  177  C   ALA A  46     4755   4827   5411    407      8   -264       C  
ATOM    178  O   ALA A  46      32.689  23.585  28.323  1.00 39.25           O  
ANISOU  178  O   ALA A  46     4724   4789   5399    410      8   -288       O  
ATOM    179  CB  ALA A  46      34.397  20.843  28.746  1.00 39.70           C  
ANISOU  179  CB  ALA A  46     4760   4869   5456    404     14   -214       C  
ATOM    180  N   ALA A  47      34.760  23.755  27.450  1.00 37.06           N  
ANISOU  180  N   ALA A  47     4470   4515   5097    414     -1   -263       N  
ATOM    181  CA  ALA A  47      34.385  24.703  26.413  1.00 36.52           C  
ANISOU  181  CA  ALA A  47     4420   4422   5035    427    -13   -289       C  
ATOM    182  C   ALA A  47      33.321  24.112  25.466  1.00 35.87           C  
ANISOU  182  C   ALA A  47     4338   4308   4984    447    -23   -301       C  
ATOM    183  O   ALA A  47      33.360  22.931  25.118  1.00 35.68           O  
ANISOU  183  O   ALA A  47     4306   4276   4974    455    -25   -285       O  
ATOM    184  CB  ALA A  47      35.653  25.137  25.618  1.00 36.43           C  
ANISOU  184  CB  ALA A  47     4428   4408   5006    431    -20   -280       C  
ATOM    185  N   ALA A  48      32.374  24.940  25.052  1.00 37.45           N  
ANISOU  185  N   ALA A  48     4545   4488   5195    454    -30   -330       N  
ATOM    186  CA  ALA A  48      31.303  24.489  24.177  1.00 36.81           C  
ANISOU  186  CA  ALA A  48     4464   4378   5145    473    -41   -344       C  
ATOM    187  C   ALA A  48      30.934  25.622  23.243  1.00 36.35           C  
ANISOU  187  C   ALA A  48     4424   4296   5090    483    -54   -370       C  
ATOM    188  O   ALA A  48      31.093  26.778  23.607  1.00 36.55           O  
ANISOU  188  O   ALA A  48     4458   4330   5101    474    -53   -382       O  
ATOM    189  CB  ALA A  48      30.098  24.035  24.995  1.00 36.92           C  
ANISOU  189  CB  ALA A  48     4458   4394   5176    468    -32   -353       C  
ATOM    190  N   ASN A  49      30.453  25.313  22.042  1.00 47.90           N  
ANISOU  190  N   ASN A  49     5896   5730   6573    502    -68   -378       N  
ATOM    191  CA  ASN A  49      29.942  26.369  21.181  1.00 47.45           C  
ANISOU  191  CA  ASN A  49     5856   5651   6523    512    -83   -403       C  
ATOM    192  C   ASN A  49      28.719  27.012  21.830  1.00 47.46           C  
ANISOU  192  C   ASN A  49     5848   5647   6536    508    -80   -429       C  
ATOM    193  O   ASN A  49      28.030  26.394  22.641  1.00 47.63           O  
ANISOU  193  O   ASN A  49     5851   5678   6570    503    -69   -429       O  
ATOM    194  CB  ASN A  49      29.608  25.842  19.787  1.00 46.78           C  
ANISOU  194  CB  ASN A  49     5781   5537   6458    533    -98   -406       C  
ATOM    195  CG  ASN A  49      28.830  24.525  19.820  1.00 46.56           C  
ANISOU  195  CG  ASN A  49     5735   5500   6455    542    -96   -403       C  
ATOM    196  OD1 ASN A  49      27.707  24.457  20.356  1.00 46.52           O  
ANISOU  196  OD1 ASN A  49     5717   5490   6467    541    -92   -417       O  
ATOM    197  ND2 ASN A  49      29.414  23.476  19.236  1.00 46.40           N  
ANISOU  197  ND2 ASN A  49     5714   5478   6438    550    -98   -384       N  
ATOM    198  N   PHE A  50      28.485  28.275  21.498  1.00 32.97           N  
ANISOU  198  N   PHE A  50     4026   3800   4700    509    -89   -450       N  
ATOM    199  CA  PHE A  50      27.365  29.013  22.040  1.00 32.93           C  
ANISOU  199  CA  PHE A  50     4014   3791   4708    506    -88   -478       C  
ATOM    200  C   PHE A  50      26.819  29.805  20.874  1.00 32.33           C  
ANISOU  200  C   PHE A  50     3955   3682   4647    520   -108   -499       C  
ATOM    201  O   PHE A  50      27.547  30.047  19.922  1.00 32.14           O  
ANISOU  201  O   PHE A  50     3949   3650   4614    527   -119   -491       O  
ATOM    202  CB  PHE A  50      27.775  29.923  23.214  1.00 33.53           C  
ANISOU  202  CB  PHE A  50     4084   3893   4762    485    -76   -482       C  
ATOM    203  CG  PHE A  50      28.934  30.859  22.901  1.00 33.68           C  
ANISOU  203  CG  PHE A  50     4121   3917   4757    481    -81   -476       C  
ATOM    204  CD1 PHE A  50      30.256  30.382  22.865  1.00 33.97           C  
ANISOU  204  CD1 PHE A  50     4164   3972   4772    476    -76   -447       C  
ATOM    205  CD2 PHE A  50      28.710  32.195  22.656  1.00 33.53           C  
ANISOU  205  CD2 PHE A  50     4113   3886   4739    480    -91   -498       C  
ATOM    206  CE1 PHE A  50      31.313  31.236  22.579  1.00 34.11           C  
ANISOU  206  CE1 PHE A  50     4197   3995   4768    471    -81   -441       C  
ATOM    207  CE2 PHE A  50      29.763  33.058  22.364  1.00 33.67           C  
ANISOU  207  CE2 PHE A  50     4147   3909   4736    476    -96   -492       C  
ATOM    208  CZ  PHE A  50      31.067  32.579  22.324  1.00 33.96           C  
ANISOU  208  CZ  PHE A  50     4190   3964   4751    471    -91   -463       C  
ATOM    209  N   GLN A  51      25.550  30.199  20.938  1.00 50.60           N  
ANISOU  209  N   GLN A  51     6262   5979   6983    525   -113   -526       N  
ATOM    210  CA  GLN A  51      24.924  30.855  19.801  1.00 50.00           C  
ANISOU  210  CA  GLN A  51     6202   5871   6925    540   -133   -546       C  
ATOM    211  C   GLN A  51      24.464  32.273  20.140  1.00 50.02           C  
ANISOU  211  C   GLN A  51     6207   5868   6930    533   -138   -573       C  
ATOM    212  O   GLN A  51      24.108  33.046  19.253  1.00 49.61           O  
ANISOU  212  O   GLN A  51     6169   5790   6889    543   -156   -588       O  
ATOM    213  CB  GLN A  51      23.752  30.007  19.285  1.00 49.48           C  
ANISOU  213  CB  GLN A  51     6129   5782   6890    555   -139   -556       C  
ATOM    214  CG  GLN A  51      24.175  28.734  18.539  1.00 49.28           C  
ANISOU  214  CG  GLN A  51     6105   5752   6867    567   -141   -534       C  
ATOM    215  CD  GLN A  51      24.687  27.626  19.459  1.00 49.75           C  
ANISOU  215  CD  GLN A  51     6147   5838   6916    557   -122   -510       C  
ATOM    216  OE1 GLN A  51      24.066  27.315  20.489  1.00 50.01           O  
ANISOU  216  OE1 GLN A  51     6161   5883   6956    548   -109   -514       O  
ATOM    217  NE2 GLN A  51      25.821  27.022  19.093  1.00 49.86           N  
ANISOU  217  NE2 GLN A  51     6168   5863   6915    558   -121   -484       N  
ATOM    218  N   ARG A  52      24.493  32.612  21.424  1.00 45.13           N  
ANISOU  218  N   ARG A  52     5573   5273   6301    516   -122   -578       N  
ATOM    219  CA  ARG A  52      24.118  33.946  21.880  1.00 45.19           C  
ANISOU  219  CA  ARG A  52     5581   5280   6311    508   -125   -604       C  
ATOM    220  C   ARG A  52      25.252  34.644  22.631  1.00 45.77           C  
ANISOU  220  C   ARG A  52     5656   5381   6354    491   -115   -594       C  
ATOM    221  O   ARG A  52      26.015  33.995  23.346  1.00 46.26           O  
ANISOU  221  O   ARG A  52     5710   5471   6396    480    -99   -572       O  
ATOM    222  CB  ARG A  52      22.874  33.863  22.770  1.00 45.22           C  
ANISOU  222  CB  ARG A  52     5563   5286   6334    504   -115   -627       C  
ATOM    223  CG  ARG A  52      21.648  33.296  22.069  1.00 44.63           C  
ANISOU  223  CG  ARG A  52     5485   5182   6292    521   -125   -641       C  
ATOM    224  CD  ARG A  52      21.114  34.283  21.036  1.00 44.07           C  
ANISOU  224  CD  ARG A  52     5429   5076   6239    533   -149   -663       C  
ATOM    225  NE  ARG A  52      19.793  33.913  20.528  1.00 43.52           N  
ANISOU  225  NE  ARG A  52     5354   4979   6202    548   -158   -682       N  
ATOM    226  CZ  ARG A  52      19.593  33.025  19.559  1.00 43.10           C  
ANISOU  226  CZ  ARG A  52     5308   4907   6161    564   -167   -672       C  
ATOM    227  NH1 ARG A  52      20.625  32.410  19.001  1.00 43.17           N  
ANISOU  227  NH1 ARG A  52     5328   4923   6152    567   -168   -643       N  
ATOM    228  NH2 ARG A  52      18.361  32.744  19.154  1.00 42.60           N  
ANISOU  228  NH2 ARG A  52     5239   4819   6128    577   -176   -691       N  
ATOM    229  N   PRO A  53      25.353  35.977  22.482  1.00 37.43           N  
ANISOU  229  N   PRO A  53     4609   4316   5296    488   -125   -611       N  
ATOM    230  CA  PRO A  53      26.389  36.723  23.204  1.00 37.95           C  
ANISOU  230  CA  PRO A  53     4676   4407   5335    471   -117   -604       C  
ATOM    231  C   PRO A  53      25.907  37.042  24.618  1.00 38.35           C  
ANISOU  231  C   PRO A  53     4705   4480   5385    456   -101   -622       C  
ATOM    232  O   PRO A  53      25.284  38.082  24.855  1.00 38.23           O  
ANISOU  232  O   PRO A  53     4687   4457   5383    453   -106   -651       O  
ATOM    233  CB  PRO A  53      26.556  37.989  22.363  1.00 37.66           C  
ANISOU  233  CB  PRO A  53     4659   4348   5302    476   -137   -616       C  
ATOM    234  CG  PRO A  53      25.109  38.247  21.845  1.00 37.09           C  
ANISOU  234  CG  PRO A  53     4584   4243   5265    489   -151   -645       C  
ATOM    235  CD  PRO A  53      24.510  36.862  21.643  1.00 36.88           C  
ANISOU  235  CD  PRO A  53     4549   4212   5251    499   -146   -637       C  
ATOM    236  N   GLN A  54      26.178  36.130  25.544  1.00 40.42           N  
ANISOU  236  N   GLN A  54     4952   4772   5633    445    -81   -606       N  
ATOM    237  CA  GLN A  54      25.621  36.219  26.888  1.00 40.82           C  
ANISOU  237  CA  GLN A  54     4980   4846   5682    430    -64   -622       C  
ATOM    238  C   GLN A  54      26.455  35.400  27.865  1.00 41.47           C  
ANISOU  238  C   GLN A  54     5052   4966   5739    415    -44   -594       C  
ATOM    239  O   GLN A  54      27.061  34.400  27.482  1.00 41.52           O  
ANISOU  239  O   GLN A  54     5063   4976   5738    420    -43   -565       O  
ATOM    240  CB  GLN A  54      24.158  35.724  26.897  1.00 40.49           C  
ANISOU  240  CB  GLN A  54     4925   4789   5671    438    -64   -642       C  
ATOM    241  CG  GLN A  54      23.996  34.249  26.485  1.00 40.36           C  
ANISOU  241  CG  GLN A  54     4906   4767   5662    448    -62   -619       C  
ATOM    242  CD  GLN A  54      22.537  33.760  26.530  1.00 40.04           C  
ANISOU  242  CD  GLN A  54     4851   4711   5651    456    -62   -639       C  
ATOM    243  OE1 GLN A  54      21.605  34.551  26.393  1.00 39.71           O  
ANISOU  243  OE1 GLN A  54     4807   4650   5630    460    -70   -671       O  
ATOM    244  NE2 GLN A  54      22.349  32.453  26.722  1.00 40.14           N  
ANISOU  244  NE2 GLN A  54     4853   4732   5668    457    -52   -621       N  
ATOM    245  N   ALA A  55      26.471  35.826  29.124  1.00 38.13           N  
ANISOU  245  N   ALA A  55     4612   4572   5302    397    -29   -604       N  
ATOM    246  CA  ALA A  55      27.103  35.067  30.196  1.00 38.78           C  
ANISOU  246  CA  ALA A  55     4682   4693   5361    381     -9   -581       C  
ATOM    247  C   ALA A  55      26.615  33.621  30.274  1.00 38.83           C  
ANISOU  247  C   ALA A  55     4676   4700   5376    385     -2   -564       C  
ATOM    248  O   ALA A  55      25.496  33.296  29.879  1.00 38.42           O  
ANISOU  248  O   ALA A  55     4620   4627   5351    396     -7   -579       O  
ATOM    249  CB  ALA A  55      26.866  35.756  31.539  1.00 39.24           C  
ANISOU  249  CB  ALA A  55     4722   4780   5408    361      5   -601       C  
ATOM    250  N   ILE A  56      27.468  32.770  30.817  1.00 42.22           N  
ANISOU  250  N   ILE A  56     5100   5157   5785    375     10   -532       N  
ATOM    251  CA  ILE A  56      27.154  31.386  31.114  1.00 42.39           C  
ANISOU  251  CA  ILE A  56     5108   5186   5812    374     19   -512       C  
ATOM    252  C   ILE A  56      26.618  31.272  32.539  1.00 42.94           C  
ANISOU  252  C   ILE A  56     5153   5287   5874    355     38   -520       C  
ATOM    253  O   ILE A  56      27.082  31.987  33.433  1.00 43.37           O  
ANISOU  253  O   ILE A  56     5203   5369   5906    338     47   -525       O  
ATOM    254  CB  ILE A  56      28.415  30.504  30.948  1.00 42.65           C  
ANISOU  254  CB  ILE A  56     5147   5231   5826    374     21   -473       C  
ATOM    255  CG1 ILE A  56      28.788  30.398  29.474  1.00 42.06           C  
ANISOU  255  CG1 ILE A  56     5094   5124   5762    394      3   -465       C  
ATOM    256  CG2 ILE A  56      28.208  29.125  31.521  1.00 42.95           C  
ANISOU  256  CG2 ILE A  56     5168   5283   5867    368     32   -450       C  
ATOM    257  CD1 ILE A  56      27.640  29.951  28.604  1.00 41.43           C  
ANISOU  257  CD1 ILE A  56     5015   5011   5715    412     -8   -479       C  
ATOM    258  N   ASP A  57      25.633  30.396  32.742  1.00 46.49           N  
ANISOU  258  N   ASP A  57     5588   5733   6342    357     43   -521       N  
ATOM    259  CA  ASP A  57      25.202  30.023  34.088  1.00 47.06           C  
ANISOU  259  CA  ASP A  57     5636   5839   6406    338     62   -521       C  
ATOM    260  C   ASP A  57      26.184  29.042  34.724  1.00 47.64           C  
ANISOU  260  C   ASP A  57     5703   5942   6456    325     73   -481       C  
ATOM    261  O   ASP A  57      26.027  27.823  34.620  1.00 47.67           O  
ANISOU  261  O   ASP A  57     5700   5942   6469    329     75   -459       O  
ATOM    262  CB  ASP A  57      23.800  29.405  34.071  1.00 46.83           C  
ANISOU  262  CB  ASP A  57     5593   5796   6406    344     64   -536       C  
ATOM    263  CG  ASP A  57      23.239  29.198  35.476  1.00 47.41           C  
ANISOU  263  CG  ASP A  57     5641   5904   6470    322     84   -541       C  
ATOM    264  OD1 ASP A  57      23.873  29.650  36.455  1.00 47.93           O  
ANISOU  264  OD1 ASP A  57     5701   6004   6508    303     95   -538       O  
ATOM    265  OD2 ASP A  57      22.152  28.593  35.607  1.00 47.34           O  
ANISOU  265  OD2 ASP A  57     5618   5888   6481    325     87   -549       O  
ATOM    266  N   CYS A  58      27.204  29.576  35.380  1.00 40.23           N  
ANISOU  266  N   CYS A  58     4766   5031   5487    310     80   -472       N  
ATOM    267  CA  CYS A  58      28.237  28.726  35.958  1.00 40.75           C  
ANISOU  267  CA  CYS A  58     4827   5125   5530    298     89   -434       C  
ATOM    268  C   CYS A  58      27.724  27.973  37.200  1.00 41.27           C  
ANISOU  268  C   CYS A  58     4869   5222   5591    279    106   -425       C  
ATOM    269  O   CYS A  58      28.255  26.922  37.536  1.00 41.60           O  
ANISOU  269  O   CYS A  58     4903   5279   5623    273    111   -391       O  
ATOM    270  CB  CYS A  58      29.483  29.562  36.281  1.00 41.02           C  
ANISOU  270  CB  CYS A  58     4872   5180   5535    287     91   -428       C  
ATOM    271  SG  CYS A  58      30.269  30.306  34.759  1.00 40.45           S  
ANISOU  271  SG  CYS A  58     4830   5072   5467    308     70   -431       S  
ATOM    272  N   SER A  59      26.665  28.467  37.851  1.00 37.40           N  
ANISOU  272  N   SER A  59     4364   4741   5107    271    114   -455       N  
ATOM    273  CA  SER A  59      26.217  27.834  39.100  1.00 37.92           C  
ANISOU  273  CA  SER A  59     4405   4839   5162    251    132   -446       C  
ATOM    274  C   SER A  59      25.657  26.412  38.960  1.00 37.93           C  
ANISOU  274  C   SER A  59     4396   4832   5183    256    133   -424       C  
ATOM    275  O   SER A  59      25.593  25.674  39.943  1.00 38.39           O  
ANISOU  275  O   SER A  59     4436   4920   5230    238    146   -405       O  
ATOM    276  CB  SER A  59      25.175  28.700  39.817  1.00 37.94           C  
ANISOU  276  CB  SER A  59     4393   4854   5168    240    141   -486       C  
ATOM    277  OG  SER A  59      23.966  28.765  39.103  1.00 37.46           O  
ANISOU  277  OG  SER A  59     4333   4759   5140    257    133   -513       O  
ATOM    278  N   SER A  60      25.280  26.008  37.754  1.00 44.51           N  
ANISOU  278  N   SER A  60     5241   5626   6045    279    118   -426       N  
ATOM    279  CA  SER A  60      24.802  24.642  37.563  1.00 44.47           C  
ANISOU  279  CA  SER A  60     5226   5611   6060    285    118   -404       C  
ATOM    280  C   SER A  60      25.898  23.664  37.110  1.00 44.52           C  
ANISOU  280  C   SER A  60     5239   5613   6062    291    112   -363       C  
ATOM    281  O   SER A  60      25.616  22.502  36.830  1.00 44.42           O  
ANISOU  281  O   SER A  60     5220   5588   6068    298    109   -344       O  
ATOM    282  CB  SER A  60      23.657  24.636  36.560  1.00 43.81           C  
ANISOU  282  CB  SER A  60     5146   5486   6012    307    107   -430       C  
ATOM    283  OG  SER A  60      23.999  25.383  35.402  1.00 43.24           O  
ANISOU  283  OG  SER A  60     5098   5385   5948    325     91   -443       O  
ATOM    284  N   LYS A  61      27.148  24.123  37.055  1.00 40.82           N  
ANISOU  284  N   LYS A  61     4785   5155   5570    287    109   -351       N  
ATOM    285  CA  LYS A  61      28.244  23.272  36.607  1.00 40.84           C  
ANISOU  285  CA  LYS A  61     4795   5154   5568    293    103   -314       C  
ATOM    286  C   LYS A  61      28.974  22.632  37.788  1.00 41.51           C  
ANISOU  286  C   LYS A  61     4865   5278   5629    270    115   -281       C  
ATOM    287  O   LYS A  61      28.553  22.777  38.936  1.00 41.94           O  
ANISOU  287  O   LYS A  61     4903   5363   5670    250    129   -286       O  
ATOM    288  CB  LYS A  61      29.231  24.069  35.757  1.00 40.55           C  
ANISOU  288  CB  LYS A  61     4782   5104   5522    303     91   -318       C  
ATOM    289  CG  LYS A  61      28.591  25.006  34.752  1.00 39.93           C  
ANISOU  289  CG  LYS A  61     4718   4992   5461    321     80   -353       C  
ATOM    290  CD  LYS A  61      27.864  24.268  33.637  1.00 39.29           C  
ANISOU  290  CD  LYS A  61     4641   4874   5414    344     68   -355       C  
ATOM    291  CE  LYS A  61      27.134  25.277  32.749  1.00 38.67           C  
ANISOU  291  CE  LYS A  61     4577   4765   5352    360     56   -392       C  
ATOM    292  NZ  LYS A  61      26.079  24.666  31.891  1.00 38.07           N  
ANISOU  292  NZ  LYS A  61     4500   4656   5310    379     46   -402       N  
ATOM    293  N   LEU A  62      30.073  21.940  37.490  1.00 36.62           N  
ANISOU  293  N   LEU A  62     4251   4659   5003    273    110   -248       N  
ATOM    294  CA  LEU A  62      30.867  21.214  38.486  1.00 37.18           C  
ANISOU  294  CA  LEU A  62     4310   4763   5054    253    119   -212       C  
ATOM    295  C   LEU A  62      31.512  22.141  39.513  1.00 37.63           C  
ANISOU  295  C   LEU A  62     4365   4857   5074    232    130   -215       C  
ATOM    296  O   LEU A  62      32.269  23.026  39.153  1.00 37.52           O  
ANISOU  296  O   LEU A  62     4368   4841   5047    236    125   -224       O  
ATOM    297  CB  LEU A  62      31.962  20.400  37.797  1.00 37.05           C  
ANISOU  297  CB  LEU A  62     4302   4735   5041    263    109   -180       C  
ATOM    298  CG  LEU A  62      32.884  19.545  38.673  1.00 37.56           C  
ANISOU  298  CG  LEU A  62     4354   4828   5088    245    114   -139       C  
ATOM    299  CD1 LEU A  62      32.077  18.514  39.459  1.00 37.81           C  
ANISOU  299  CD1 LEU A  62     4362   4872   5131    234    122   -123       C  
ATOM    300  CD2 LEU A  62      33.952  18.848  37.844  1.00 37.33           C  
ANISOU  300  CD2 LEU A  62     4335   4782   5065    258    102   -113       C  
ATOM    301  N   PHE A  63      31.231  21.908  40.790  1.00 37.85           N  
ANISOU  301  N   PHE A  63     4374   4920   5088    209    144   -207       N  
ATOM    302  CA  PHE A  63      31.796  22.694  41.882  1.00 38.21           C  
ANISOU  302  CA  PHE A  63     4416   5005   5098    187    155   -209       C  
ATOM    303  C   PHE A  63      33.265  22.351  42.091  1.00 38.44           C  
ANISOU  303  C   PHE A  63     4450   5051   5106    179    153   -174       C  
ATOM    304  O   PHE A  63      33.639  21.182  42.024  1.00 38.55           O  
ANISOU  304  O   PHE A  63     4458   5063   5128    180    150   -140       O  
ATOM    305  CB  PHE A  63      31.010  22.439  43.172  1.00 38.53           C  
ANISOU  305  CB  PHE A  63     4431   5079   5129    164    171   -210       C  
ATOM    306  CG  PHE A  63      31.364  23.364  44.310  1.00 38.75           C  
ANISOU  306  CG  PHE A  63     4454   5148   5123    141    184   -221       C  
ATOM    307  CD1 PHE A  63      31.158  24.736  44.204  1.00 38.57           C  
ANISOU  307  CD1 PHE A  63     4439   5123   5094    144    185   -260       C  
ATOM    308  CD2 PHE A  63      31.861  22.856  45.507  1.00 39.09           C  
ANISOU  308  CD2 PHE A  63     4481   5232   5139    116    195   -192       C  
ATOM    309  CE1 PHE A  63      31.471  25.580  45.257  1.00 38.72           C  
ANISOU  309  CE1 PHE A  63     4451   5179   5082    123    196   -271       C  
ATOM    310  CE2 PHE A  63      32.165  23.695  46.569  1.00 39.19           C  
ANISOU  310  CE2 PHE A  63     4488   5284   5120     95    207   -203       C  
ATOM    311  CZ  PHE A  63      31.973  25.050  46.450  1.00 39.02           C  
ANISOU  311  CZ  PHE A  63     4474   5260   5093     98    208   -243       C  
ATOM    312  N   ILE A  64      34.091  23.364  42.352  1.00 33.98           N  
ANISOU  312  N   ILE A  64     3894   4502   4514    172    156   -183       N  
ATOM    313  CA  ILE A  64      35.504  23.133  42.639  1.00 34.18           C  
ANISOU  313  CA  ILE A  64     3923   4546   4517    163    155   -151       C  
ATOM    314  C   ILE A  64      35.795  23.592  44.053  1.00 34.45           C  
ANISOU  314  C   ILE A  64     3945   4627   4518    136    169   -149       C  
ATOM    315  O   ILE A  64      35.862  24.788  44.331  1.00 34.39           O  
ANISOU  315  O   ILE A  64     3942   4631   4494    131    173   -176       O  
ATOM    316  CB  ILE A  64      36.453  23.866  41.636  1.00 33.95           C  
ANISOU  316  CB  ILE A  64     3918   4495   4485    179    143   -158       C  
ATOM    317  CG1 ILE A  64      36.050  23.548  40.198  1.00 33.52           C  
ANISOU  317  CG1 ILE A  64     3877   4396   4464    206    129   -166       C  
ATOM    318  CG2 ILE A  64      37.914  23.469  41.879  1.00 34.14           C  
ANISOU  318  CG2 ILE A  64     3946   4537   4490    171    142   -124       C  
ATOM    319  CD1 ILE A  64      36.496  24.602  39.182  1.00 33.18           C  
ANISOU  319  CD1 ILE A  64     3857   4330   4421    222    119   -188       C  
ATOM    320  N   LEU A  65      35.956  22.622  44.945  1.00 39.02           N  
ANISOU  320  N   LEU A  65     4507   5232   5087    119    176   -117       N  
ATOM    321  CA  LEU A  65      36.147  22.881  46.357  1.00 39.18           C  
ANISOU  321  CA  LEU A  65     4512   5299   5075     91    190   -111       C  
ATOM    322  C   LEU A  65      37.368  23.743  46.676  1.00 39.14           C  
ANISOU  322  C   LEU A  65     4517   5315   5040     83    191   -110       C  
ATOM    323  O   LEU A  65      37.249  24.719  47.408  1.00 39.12           O  
ANISOU  323  O   LEU A  65     4510   5337   5015     69    200   -134       O  
ATOM    324  CB  LEU A  65      36.242  21.557  47.109  1.00 39.34           C  
ANISOU  324  CB  LEU A  65     4515   5341   5093     76    193    -70       C  
ATOM    325  CG  LEU A  65      36.245  21.669  48.621  1.00 39.43           C  
ANISOU  325  CG  LEU A  65     4507   5402   5071     45    208    -62       C  
ATOM    326  CD1 LEU A  65      34.915  22.259  49.059  1.00 39.43           C  
ANISOU  326  CD1 LEU A  65     4496   5412   5074     39    220    -99       C  
ATOM    327  CD2 LEU A  65      36.525  20.298  49.295  1.00 39.53           C  
ANISOU  327  CD2 LEU A  65     4503   5434   5081     30    209    -15       C  
ATOM    328  N   PRO A  66      38.551  23.388  46.138  1.00 29.76           N  
ANISOU  328  N   PRO A  66     3341   4115   3850     91    181    -84       N  
ATOM    329  CA  PRO A  66      39.717  24.194  46.510  1.00 29.72           C  
ANISOU  329  CA  PRO A  66     3345   4133   3816     81    182    -83       C  
ATOM    330  C   PRO A  66      39.698  25.607  45.955  1.00 29.58           C  
ANISOU  330  C   PRO A  66     3343   4100   3797     92    180   -123       C  
ATOM    331  O   PRO A  66      40.320  26.486  46.540  1.00 29.56           O  
ANISOU  331  O   PRO A  66     3342   4122   3768     80    185   -131       O  
ATOM    332  CB  PRO A  66      40.889  23.405  45.904  1.00 29.71           C  
ANISOU  332  CB  PRO A  66     3353   4117   3820     91    171    -48       C  
ATOM    333  CG  PRO A  66      40.305  22.679  44.797  1.00 29.66           C  
ANISOU  333  CG  PRO A  66     3351   4070   3848    112    161    -47       C  
ATOM    334  CD  PRO A  66      38.941  22.269  45.261  1.00 29.74           C  
ANISOU  334  CD  PRO A  66     3344   4085   3871    107    168    -56       C  
ATOM    335  N   ASN A  67      39.018  25.823  44.834  1.00 32.72           N  
ANISOU  335  N   ASN A  67     3752   4459   4222    114    171   -145       N  
ATOM    336  CA  ASN A  67      38.943  27.164  44.275  1.00 32.53           C  
ANISOU  336  CA  ASN A  67     3743   4419   4199    124    167   -182       C  
ATOM    337  C   ASN A  67      38.022  28.038  45.135  1.00 32.52           C  
ANISOU  337  C   ASN A  67     3729   4440   4189    111    179   -216       C  
ATOM    338  O   ASN A  67      38.267  29.226  45.311  1.00 32.44           O  
ANISOU  338  O   ASN A  67     3724   4437   4165    107    181   -241       O  
ATOM    339  CB  ASN A  67      38.464  27.123  42.838  1.00 32.29           C  
ANISOU  339  CB  ASN A  67     3728   4341   4200    151    154   -195       C  
ATOM    340  CG  ASN A  67      39.502  26.547  41.893  1.00 32.23           C  
ANISOU  340  CG  ASN A  67     3735   4312   4199    165    142   -168       C  
ATOM    341  OD1 ASN A  67      40.454  25.873  42.306  1.00 32.41           O  
ANISOU  341  OD1 ASN A  67     3753   4353   4208    156    143   -135       O  
ATOM    342  ND2 ASN A  67      39.325  26.816  40.613  1.00 31.92           N  
ANISOU  342  ND2 ASN A  67     3712   4235   4180    187    130   -183       N  
ATOM    343  N   TYR A  68      36.986  27.417  45.690  1.00 34.85           N  
ANISOU  343  N   TYR A  68     4006   4745   4492    103    187   -216       N  
ATOM    344  CA  TYR A  68      36.037  28.095  46.554  1.00 34.84           C  
ANISOU  344  CA  TYR A  68     3990   4766   4483     89    199   -248       C  
ATOM    345  C   TYR A  68      36.710  28.474  47.861  1.00 34.94           C  
ANISOU  345  C   TYR A  68     3991   4826   4459     63    212   -241       C  
ATOM    346  O   TYR A  68      36.436  29.523  48.432  1.00 34.86           O  
ANISOU  346  O   TYR A  68     3976   4835   4436     53    219   -273       O  
ATOM    347  CB  TYR A  68      34.822  27.199  46.804  1.00 34.92           C  
ANISOU  347  CB  TYR A  68     3983   4775   4511     86    205   -246       C  
ATOM    348  CG  TYR A  68      33.741  27.816  47.648  1.00 34.89           C  
ANISOU  348  CG  TYR A  68     3962   4793   4503     72    218   -280       C  
ATOM    349  CD1 TYR A  68      33.033  28.913  47.200  1.00 34.69           C  
ANISOU  349  CD1 TYR A  68     3943   4748   4491     83    215   -324       C  
ATOM    350  CD2 TYR A  68      33.428  27.295  48.895  1.00 35.06           C  
ANISOU  350  CD2 TYR A  68     3961   4854   4505     48    233   -267       C  
ATOM    351  CE1 TYR A  68      32.039  29.477  47.961  1.00 34.67           C  
ANISOU  351  CE1 TYR A  68     3923   4764   4486     71    227   -357       C  
ATOM    352  CE2 TYR A  68      32.419  27.845  49.662  1.00 35.02           C  
ANISOU  352  CE2 TYR A  68     3940   4870   4496     35    245   -300       C  
ATOM    353  CZ  TYR A  68      31.729  28.936  49.186  1.00 34.84           C  
ANISOU  353  CZ  TYR A  68     3922   4827   4489     47    242   -345       C  
ATOM    354  OH  TYR A  68      30.745  29.508  49.945  1.00 34.80           O  
ANISOU  354  OH  TYR A  68     3900   4842   4481     34    255   -380       O  
ATOM    355  N   ARG A  69      37.622  27.617  48.305  1.00 36.86           N  
ANISOU  355  N   ARG A  69     4231   5089   4685     52    213   -200       N  
ATOM    356  CA  ARG A  69      38.469  27.919  49.456  1.00 36.87           C  
ANISOU  356  CA  ARG A  69     4224   5135   4650     29    222   -189       C  
ATOM    357  C   ARG A  69      39.295  29.197  49.221  1.00 36.75           C  
ANISOU  357  C   ARG A  69     4223   5118   4621     33    218   -210       C  
ATOM    358  O   ARG A  69      39.366  30.064  50.094  1.00 36.69           O  
ANISOU  358  O   ARG A  69     4208   5141   4590     16    228   -230       O  
ATOM    359  CB  ARG A  69      39.391  26.744  49.762  1.00 36.97           C  
ANISOU  359  CB  ARG A  69     4233   5161   4652     20    220   -139       C  
ATOM    360  CG  ARG A  69      39.885  26.709  51.211  1.00 36.95           C  
ANISOU  360  CG  ARG A  69     4215   5212   4614     -9    232   -123       C  
ATOM    361  CD  ARG A  69      40.769  25.515  51.418  1.00 37.00           C  
ANISOU  361  CD  ARG A  69     4218   5227   4614    -15    228    -73       C  
ATOM    362  NE  ARG A  69      41.137  25.283  52.809  1.00 36.96           N  
ANISOU  362  NE  ARG A  69     4196   5272   4576    -44    238    -52       N  
ATOM    363  CZ  ARG A  69      42.130  25.908  53.430  1.00 36.85           C  
ANISOU  363  CZ  ARG A  69     4183   5286   4531    -57    242    -49       C  
ATOM    364  NH1 ARG A  69      42.835  26.837  52.793  1.00 36.78           N  
ANISOU  364  NH1 ARG A  69     4193   5261   4521    -44    235    -67       N  
ATOM    365  NH2 ARG A  69      42.406  25.618  54.698  1.00 36.78           N  
ANISOU  365  NH2 ARG A  69     4158   5324   4493    -84    251    -29       N  
ATOM    366  N   ARG A  70      39.905  29.315  48.042  1.00 32.92           N  
ANISOU  366  N   ARG A  70     3759   4597   4151     54    205   -206       N  
ATOM    367  CA  ARG A  70      40.676  30.520  47.702  1.00 32.80           C  
ANISOU  367  CA  ARG A  70     3760   4577   4126     59    200   -225       C  
ATOM    368  C   ARG A  70      39.756  31.718  47.535  1.00 32.67           C  
ANISOU  368  C   ARG A  70     3744   4549   4120     64    201   -273       C  
ATOM    369  O   ARG A  70      40.136  32.840  47.855  1.00 32.59           O  
ANISOU  369  O   ARG A  70     3736   4551   4094     58    203   -295       O  
ATOM    370  CB  ARG A  70      41.492  30.324  46.424  1.00 32.77           C  
ANISOU  370  CB  ARG A  70     3778   4536   4136     80    185   -209       C  
ATOM    371  CG  ARG A  70      42.557  29.265  46.526  1.00 32.87           C  
ANISOU  371  CG  ARG A  70     3791   4558   4139     76    182   -164       C  
ATOM    372  CD  ARG A  70      42.735  28.486  45.199  1.00 32.85           C  
ANISOU  372  CD  ARG A  70     3803   4514   4164     99    168   -147       C  
ATOM    373  NE  ARG A  70      43.545  27.321  45.509  1.00 32.95           N  
ANISOU  373  NE  ARG A  70     3810   4541   4170     92    168   -104       N  
ATOM    374  CZ  ARG A  70      43.465  26.134  44.929  1.00 32.99           C  
ANISOU  374  CZ  ARG A  70     3814   4525   4196    103    161    -79       C  
ATOM    375  NH1 ARG A  70      42.622  25.904  43.924  1.00 32.92           N  
ANISOU  375  NH1 ARG A  70     3811   4480   4216    122    153    -93       N  
ATOM    376  NH2 ARG A  70      44.272  25.183  45.369  1.00 33.05           N  
ANISOU  376  NH2 ARG A  70     3814   4548   4194     93    160    -41       N  
ATOM    377  N   PHE A  71      38.556  31.465  47.020  1.00 36.11           N  
ANISOU  377  N   PHE A  71     4177   4959   4583     76    199   -289       N  
ATOM    378  CA  PHE A  71      37.478  32.455  47.004  1.00 35.97           C  
ANISOU  378  CA  PHE A  71     4156   4933   4578     79    201   -334       C  
ATOM    379  C   PHE A  71      37.209  32.973  48.415  1.00 36.00           C  
ANISOU  379  C   PHE A  71     4139   4983   4558     54    217   -352       C  
ATOM    380  O   PHE A  71      37.162  34.185  48.622  1.00 35.90           O  
ANISOU  380  O   PHE A  71     4126   4975   4538     51    218   -386       O  
ATOM    381  CB  PHE A  71      36.219  31.846  46.384  1.00 35.92           C  
ANISOU  381  CB  PHE A  71     4147   4898   4604     93    197   -343       C  
ATOM    382  CG  PHE A  71      34.983  32.716  46.469  1.00 35.76           C  
ANISOU  382  CG  PHE A  71     4119   4871   4599     94    200   -389       C  
ATOM    383  CD1 PHE A  71      34.728  33.693  45.508  1.00 35.50           C  
ANISOU  383  CD1 PHE A  71     4101   4803   4586    112    188   -419       C  
ATOM    384  CD2 PHE A  71      34.043  32.512  47.477  1.00 35.85           C  
ANISOU  384  CD2 PHE A  71     4106   4909   4605     77    214   -401       C  
ATOM    385  CE1 PHE A  71      33.560  34.474  45.576  1.00 35.33           C  
ANISOU  385  CE1 PHE A  71     4071   4773   4580    114    190   -462       C  
ATOM    386  CE2 PHE A  71      32.887  33.288  47.557  1.00 35.70           C  
ANISOU  386  CE2 PHE A  71     4079   4884   4601     79    217   -445       C  
ATOM    387  CZ  PHE A  71      32.641  34.267  46.601  1.00 35.44           C  
ANISOU  387  CZ  PHE A  71     4061   4814   4590     97    205   -476       C  
ATOM    388  N   GLN A  72      37.063  32.066  49.385  1.00 33.95           N  
ANISOU  388  N   GLN A  72     3861   4756   4282     35    228   -329       N  
ATOM    389  CA  GLN A  72      36.871  32.477  50.789  1.00 33.95           C  
ANISOU  389  CA  GLN A  72     3840   4804   4255      9    245   -343       C  
ATOM    390  C   GLN A  72      38.093  33.178  51.392  1.00 33.90           C  
ANISOU  390  C   GLN A  72     3836   4826   4217     -4    247   -339       C  
ATOM    391  O   GLN A  72      37.935  34.095  52.201  1.00 33.82           O  
ANISOU  391  O   GLN A  72     3815   4844   4190    -18    257   -368       O  
ATOM    392  CB  GLN A  72      36.487  31.280  51.677  1.00 34.09           C  
ANISOU  392  CB  GLN A  72     3838   4851   4262     -8    256   -315       C  
ATOM    393  CG  GLN A  72      35.114  30.677  51.355  1.00 34.13           C  
ANISOU  393  CG  GLN A  72     3835   4837   4296     -1    257   -325       C  
ATOM    394  CD  GLN A  72      33.930  31.576  51.733  1.00 34.04           C  
ANISOU  394  CD  GLN A  72     3810   4831   4291     -5    265   -374       C  
ATOM    395  OE1 GLN A  72      34.093  32.706  52.217  1.00 33.94           O  
ANISOU  395  OE1 GLN A  72     3795   4837   4263    -14    270   -403       O  
ATOM    396  NE2 GLN A  72      32.717  31.056  51.519  1.00 34.06           N  
ANISOU  396  NE2 GLN A  72     3805   4819   4318      0    267   -383       N  
ATOM    397  N   MET A  73      39.296  32.756  51.006  1.00 32.64           N  
ANISOU  397  N   MET A  73     3691   4661   4050      1    239   -304       N  
ATOM    398  CA  MET A  73      40.516  33.406  51.496  1.00 32.57           C  
ANISOU  398  CA  MET A  73     3687   4677   4013     -9    241   -299       C  
ATOM    399  C   MET A  73      40.527  34.907  51.194  1.00 32.44           C  
ANISOU  399  C   MET A  73     3679   4648   4000     -2    237   -341       C  
ATOM    400  O   MET A  73      40.987  35.695  52.016  1.00 32.36           O  
ANISOU  400  O   MET A  73     3662   4669   3966    -18    245   -355       O  
ATOM    401  CB  MET A  73      41.767  32.755  50.903  1.00 32.62           C  
ANISOU  401  CB  MET A  73     3709   4669   4017     -1    230   -259       C  
ATOM    402  CG  MET A  73      43.047  33.293  51.502  1.00 32.54           C  
ANISOU  402  CG  MET A  73     3701   4687   3976    -14    233   -250       C  
ATOM    403  SD  MET A  73      43.150  32.949  53.292  1.00 32.51           S  
ANISOU  403  SD  MET A  73     3671   4747   3934    -48    250   -235       S  
ATOM    404  CE  MET A  73      43.245  31.153  53.264  1.00 32.63           C  
ANISOU  404  CE  MET A  73     3682   4761   3956    -50    247   -182       C  
ATOM    405  N   MET A  74      39.997  35.306  50.041  1.00 30.40           N  
ANISOU  405  N   MET A  74     3434   4345   3772     20    226   -362       N  
ATOM    406  CA  MET A  74      39.905  36.729  49.731  1.00 30.26           C  
ANISOU  406  CA  MET A  74     3423   4313   3761     27    222   -403       C  
ATOM    407  C   MET A  74      38.880  37.428  50.626  1.00 30.20           C  
ANISOU  407  C   MET A  74     3395   4329   3751     13    233   -443       C  
ATOM    408  O   MET A  74      39.150  38.524  51.133  1.00 30.11           O  
ANISOU  408  O   MET A  74     3379   4334   3726      4    237   -470       O  
ATOM    409  CB  MET A  74      39.543  36.959  48.270  1.00 30.17           C  
ANISOU  409  CB  MET A  74     3431   4248   3783     53    206   -414       C  
ATOM    410  CG  MET A  74      39.094  38.389  48.008  1.00 29.98           C  
ANISOU  410  CG  MET A  74     3410   4209   3772     60    201   -460       C  
ATOM    411  SD  MET A  74      39.301  38.957  46.316  1.00 29.80           S  
ANISOU  411  SD  MET A  74     3415   4129   3777     88    180   -467       S  
ATOM    412  CE  MET A  74      38.321  40.467  46.352  1.00 29.55           C  
ANISOU  412  CE  MET A  74     3378   4086   3765     90    177   -525       C  
ATOM    413  N   ARG A  75      37.717  36.797  50.819  1.00 35.08           N  
ANISOU  413  N   ARG A  75     4000   4948   4382     11    239   -449       N  
ATOM    414  CA  ARG A  75      36.696  37.358  51.705  1.00 35.03           C  
ANISOU  414  CA  ARG A  75     3972   4966   4373     -3    252   -487       C  
ATOM    415  C   ARG A  75      37.222  37.516  53.139  1.00 35.04           C  
ANISOU  415  C   ARG A  75     3955   5023   4335    -31    267   -483       C  
ATOM    416  O   ARG A  75      36.990  38.540  53.771  1.00 34.95           O  
ANISOU  416  O   ARG A  75     3932   5031   4315    -41    274   -520       O  
ATOM    417  CB  ARG A  75      35.426  36.502  51.698  1.00 35.09           C  
ANISOU  417  CB  ARG A  75     3968   4967   4399     -1    257   -488       C  
ATOM    418  CG  ARG A  75      34.846  36.258  50.300  1.00 35.04           C  
ANISOU  418  CG  ARG A  75     3977   4906   4430     26    242   -490       C  
ATOM    419  CD  ARG A  75      33.470  35.606  50.365  1.00 35.06           C  
ANISOU  419  CD  ARG A  75     3966   4903   4454     26    247   -500       C  
ATOM    420  NE  ARG A  75      32.551  36.444  51.121  1.00 34.98           N  
ANISOU  420  NE  ARG A  75     3937   4912   4443     15    258   -544       N  
ATOM    421  CZ  ARG A  75      32.129  36.162  52.344  1.00 35.06           C  
ANISOU  421  CZ  ARG A  75     3923   4966   4433     -9    275   -547       C  
ATOM    422  NH1 ARG A  75      32.529  35.039  52.939  1.00 35.23           N  
ANISOU  422  NH1 ARG A  75     3937   5015   4433    -23    283   -506       N  
ATOM    423  NH2 ARG A  75      31.303  36.994  52.961  1.00 34.98           N  
ANISOU  423  NH2 ARG A  75     3895   4971   4423    -19    284   -591       N  
ATOM    424  N   PHE A  76      37.946  36.507  53.625  1.00 36.31           N  
ANISOU  424  N   PHE A  76     4114   5209   4474    -42    272   -439       N  
ATOM    425  CA  PHE A  76      38.619  36.556  54.921  1.00 36.28           C  
ANISOU  425  CA  PHE A  76     4095   5257   4431    -68    284   -429       C  
ATOM    426  C   PHE A  76      39.628  37.704  55.050  1.00 36.16           C  
ANISOU  426  C   PHE A  76     4088   5251   4400    -71    281   -444       C  
ATOM    427  O   PHE A  76      39.654  38.415  56.059  1.00 36.07           O  
ANISOU  427  O   PHE A  76     4061   5277   4367    -89    292   -467       O  
ATOM    428  CB  PHE A  76      39.336  35.226  55.186  1.00 36.37           C  
ANISOU  428  CB  PHE A  76     4107   5285   4427    -77    285   -374       C  
ATOM    429  CG  PHE A  76      40.274  35.259  56.364  1.00 36.30           C  
ANISOU  429  CG  PHE A  76     4088   5326   4378   -101    294   -357       C  
ATOM    430  CD1 PHE A  76      39.782  35.182  57.663  1.00 36.26           C  
ANISOU  430  CD1 PHE A  76     4059   5370   4349   -127    310   -364       C  
ATOM    431  CD2 PHE A  76      41.650  35.354  56.174  1.00 36.25           C  
ANISOU  431  CD2 PHE A  76     4096   5319   4358    -99    287   -333       C  
ATOM    432  CE1 PHE A  76      40.645  35.200  58.764  1.00 36.16           C  
ANISOU  432  CE1 PHE A  76     4037   5405   4298   -150    319   -348       C  
ATOM    433  CE2 PHE A  76      42.523  35.376  57.261  1.00 36.16           C  
ANISOU  433  CE2 PHE A  76     4075   5354   4310   -121    295   -317       C  
ATOM    434  CZ  PHE A  76      42.016  35.305  58.564  1.00 36.11           C  
ANISOU  434  CZ  PHE A  76     4045   5396   4278   -147    310   -324       C  
ATOM    435  N   SER A  77      40.470  37.861  54.027  1.00 31.52           N  
ANISOU  435  N   SER A  77     3523   4629   3823    -52    267   -430       N  
ATOM    436  CA  SER A  77      41.515  38.872  54.038  1.00 31.42           C  
ANISOU  436  CA  SER A  77     3520   4620   3797    -53    263   -439       C  
ATOM    437  C   SER A  77      40.923  40.256  54.151  1.00 31.31           C  
ANISOU  437  C   SER A  77     3500   4604   3793    -52    264   -492       C  
ATOM    438  O   SER A  77      41.378  41.072  54.948  1.00 31.21           O  
ANISOU  438  O   SER A  77     3479   4622   3759    -66    270   -510       O  
ATOM    439  CB  SER A  77      42.380  38.777  52.771  1.00 31.44           C  
ANISOU  439  CB  SER A  77     3550   4582   3815    -31    246   -417       C  
ATOM    440  OG  SER A  77      42.841  37.451  52.566  1.00 31.55           O  
ANISOU  440  OG  SER A  77     3568   4593   3825    -29    244   -370       O  
ATOM    441  N   VAL A  78      39.896  40.512  53.350  1.00 32.33           N  
ANISOU  441  N   VAL A  78     3633   4696   3954    -35    257   -518       N  
ATOM    442  CA  VAL A  78      39.255  41.815  53.335  1.00 32.20           C  
ANISOU  442  CA  VAL A  78     3611   4671   3953    -32    256   -569       C  
ATOM    443  C   VAL A  78      38.627  42.104  54.704  1.00 32.17           C  
ANISOU  443  C   VAL A  78     3580   4714   3931    -56    273   -597       C  
ATOM    444  O   VAL A  78      38.781  43.208  55.251  1.00 32.07           O  
ANISOU  444  O   VAL A  78     3558   4719   3909    -65    277   -629       O  
ATOM    445  CB  VAL A  78      38.171  41.913  52.206  1.00 32.16           C  
ANISOU  445  CB  VAL A  78     3615   4616   3989    -10    245   -590       C  
ATOM    446  CG1 VAL A  78      37.271  43.114  52.426  1.00 32.01           C  
ANISOU  446  CG1 VAL A  78     3584   4594   3986    -11    246   -645       C  
ATOM    447  CG2 VAL A  78      38.836  41.965  50.832  1.00 32.13           C  
ANISOU  447  CG2 VAL A  78     3638   4566   4003     13    226   -572       C  
ATOM    448  N   GLU A  79      37.947  41.109  55.266  1.00 36.15           N  
ANISOU  448  N   GLU A  79     4069   5239   4428    -67    285   -583       N  
ATOM    449  CA  GLU A  79      37.269  41.303  56.534  1.00 36.12           C  
ANISOU  449  CA  GLU A  79     4037   5280   4406    -90    302   -608       C  
ATOM    450  C   GLU A  79      38.303  41.606  57.618  1.00 36.06           C  
ANISOU  450  C   GLU A  79     4021   5321   4359   -112    311   -600       C  
ATOM    451  O   GLU A  79      38.115  42.508  58.440  1.00 35.96           O  
ANISOU  451  O   GLU A  79     3992   5338   4334   -126    320   -637       O  
ATOM    452  CB  GLU A  79      36.421  40.077  56.907  1.00 36.23           C  
ANISOU  452  CB  GLU A  79     4037   5308   4419    -99    312   -589       C  
ATOM    453  CG  GLU A  79      35.797  40.133  58.300  1.00 36.19           C  
ANISOU  453  CG  GLU A  79     4004   5357   4391   -126    331   -609       C  
ATOM    454  CD  GLU A  79      34.674  39.104  58.472  1.00 36.29           C  
ANISOU  454  CD  GLU A  79     4003   5373   4412   -130    339   -600       C  
ATOM    455  OE1 GLU A  79      33.670  39.211  57.729  1.00 36.30           O  
ANISOU  455  OE1 GLU A  79     4007   5338   4447   -114    333   -623       O  
ATOM    456  OE2 GLU A  79      34.801  38.184  59.319  1.00 36.34           O  
ANISOU  456  OE2 GLU A  79     3997   5418   4393   -150    350   -569       O  
ATOM    457  N   GLU A  80      39.406  40.873  57.594  1.00 36.29           N  
ANISOU  457  N   GLU A  80     4061   5357   4369   -114    308   -553       N  
ATOM    458  CA  GLU A  80      40.488  41.081  58.558  1.00 36.21           C  
ANISOU  458  CA  GLU A  80     4045   5391   4321   -134    315   -540       C  
ATOM    459  C   GLU A  80      41.058  42.496  58.460  1.00 36.09           C  
ANISOU  459  C   GLU A  80     4035   5370   4306   -130    310   -574       C  
ATOM    460  O   GLU A  80      41.350  43.125  59.472  1.00 35.99           O  
ANISOU  460  O   GLU A  80     4008   5399   4269   -148    320   -592       O  
ATOM    461  CB  GLU A  80      41.595  40.043  58.340  1.00 36.25           C  
ANISOU  461  CB  GLU A  80     4065   5397   4313   -133    310   -484       C  
ATOM    462  CG  GLU A  80      42.662  39.993  59.430  1.00 36.15           C  
ANISOU  462  CG  GLU A  80     4044   5433   4260   -155    318   -463       C  
ATOM    463  CD  GLU A  80      43.705  38.923  59.129  1.00 36.20           C  
ANISOU  463  CD  GLU A  80     4064   5433   4257   -153    310   -407       C  
ATOM    464  OE1 GLU A  80      44.576  39.130  58.267  1.00 36.20           O  
ANISOU  464  OE1 GLU A  80     4085   5403   4267   -136    298   -395       O  
ATOM    465  OE2 GLU A  80      43.625  37.849  59.748  1.00 36.23           O  
ANISOU  465  OE2 GLU A  80     4057   5464   4245   -167    317   -375       O  
ATOM    466  N   ILE A  81      41.190  43.002  57.235  1.00 31.11           N  
ANISOU  466  N   ILE A  81     3426   4690   3706   -106    294   -582       N  
ATOM    467  CA  ILE A  81      41.711  44.345  57.053  1.00 31.01           C  
ANISOU  467  CA  ILE A  81     3419   4668   3697   -100    287   -612       C  
ATOM    468  C   ILE A  81      40.674  45.358  57.507  1.00 30.94           C  
ANISOU  468  C   ILE A  81     3391   4666   3699   -106    294   -668       C  
ATOM    469  O   ILE A  81      41.033  46.372  58.094  1.00 30.96           O  
ANISOU  469  O   ILE A  81     3384   4690   3690   -115    297   -696       O  
ATOM    470  CB  ILE A  81      42.155  44.594  55.582  1.00 31.03           C  
ANISOU  470  CB  ILE A  81     3449   4614   3727    -74    268   -603       C  
ATOM    471  CG1 ILE A  81      43.322  43.670  55.234  1.00 31.09           C  
ANISOU  471  CG1 ILE A  81     3474   4619   3720    -71    263   -549       C  
ATOM    472  CG2 ILE A  81      42.557  46.066  55.352  1.00 30.92           C  
ANISOU  472  CG2 ILE A  81     3440   4586   3721    -68    260   -638       C  
ATOM    473  CD1 ILE A  81      43.606  43.579  53.782  1.00 31.13           C  
ANISOU  473  CD1 ILE A  81     3505   4571   3751    -45    246   -535       C  
ATOM    474  N   ASN A  82      39.390  45.075  57.288  1.00 33.20           N  
ANISOU  474  N   ASN A  82     3669   4937   4007   -100    295   -685       N  
ATOM    475  CA  ASN A  82      38.336  45.982  57.742  1.00 33.13           C  
ANISOU  475  CA  ASN A  82     3639   4936   4011   -106    302   -740       C  
ATOM    476  C   ASN A  82      38.195  45.973  59.274  1.00 33.09           C  
ANISOU  476  C   ASN A  82     3607   4994   3972   -135    322   -753       C  
ATOM    477  O   ASN A  82      37.742  46.954  59.854  1.00 33.00           O  
ANISOU  477  O   ASN A  82     3577   4999   3962   -144    328   -800       O  
ATOM    478  CB  ASN A  82      36.993  45.646  57.077  1.00 33.15           C  
ANISOU  478  CB  ASN A  82     3641   4905   4048    -92    298   -755       C  
ATOM    479  CG  ASN A  82      36.939  46.079  55.598  1.00 33.10           C  
ANISOU  479  CG  ASN A  82     3659   4837   4080    -64    277   -760       C  
ATOM    480  OD1 ASN A  82      37.687  46.965  55.160  1.00 33.01           O  
ANISOU  480  OD1 ASN A  82     3661   4809   4074    -55    266   -768       O  
ATOM    481  ND2 ASN A  82      36.054  45.452  54.836  1.00 33.12           N  
ANISOU  481  ND2 ASN A  82     3668   4807   4109    -49    272   -755       N  
ATOM    482  N   ASN A  83      38.607  44.880  59.920  1.00 32.81           N  
ANISOU  482  N   ASN A  83     3567   4993   3906   -151    332   -712       N  
ATOM    483  CA  ASN A  83      38.659  44.838  61.387  1.00 32.76           C  
ANISOU  483  CA  ASN A  83     3535   5049   3862   -180    350   -717       C  
ATOM    484  C   ASN A  83      39.846  45.627  61.973  1.00 32.65           C  
ANISOU  484  C   ASN A  83     3521   5063   3822   -190    351   -721       C  
ATOM    485  O   ASN A  83      39.852  45.992  63.151  1.00 32.56           O  
ANISOU  485  O   ASN A  83     3488   5101   3783   -213    365   -741       O  
ATOM    486  CB  ASN A  83      38.726  43.394  61.882  1.00 32.83           C  
ANISOU  486  CB  ASN A  83     3541   5086   3848   -194    359   -669       C  
ATOM    487  CG  ASN A  83      37.392  42.692  61.813  1.00 32.91           C  
ANISOU  487  CG  ASN A  83     3540   5090   3876   -193    365   -674       C  
ATOM    488  OD1 ASN A  83      36.394  43.251  61.347  1.00 32.91           O  
ANISOU  488  OD1 ASN A  83     3537   5062   3906   -181    362   -714       O  
ATOM    489  ND2 ASN A  83      37.373  41.448  62.245  1.00 32.98           N  
ANISOU  489  ND2 ASN A  83     3544   5121   3867   -205    372   -634       N  
ATOM    490  N   SER A  84      40.844  45.895  61.144  1.00 33.78           N  
ANISOU  490  N   SER A  84     3688   5174   3973   -174    336   -703       N  
ATOM    491  CA  SER A  84      42.041  46.597  61.611  1.00 33.68           C  
ANISOU  491  CA  SER A  84     3676   5183   3936   -183    336   -704       C  
ATOM    492  C   SER A  84      41.840  48.096  61.702  1.00 33.59           C  
ANISOU  492  C   SER A  84     3656   5167   3938   -181    334   -759       C  
ATOM    493  O   SER A  84      41.382  48.728  60.755  1.00 33.59           O  
ANISOU  493  O   SER A  84     3667   5122   3975   -160    321   -784       O  
ATOM    494  CB  SER A  84      43.225  46.323  60.691  1.00 33.70           C  
ANISOU  494  CB  SER A  84     3708   5155   3943   -167    321   -663       C  
ATOM    495  OG  SER A  84      44.219  47.299  60.896  1.00 33.61           O  
ANISOU  495  OG  SER A  84     3698   5152   3919   -169    318   -676       O  
ATOM    496  N   SER A  85      42.200  48.665  62.844  1.00 38.59           N  
ANISOU  496  N   SER A  85     4271   5848   4543   -201    345   -779       N  
ATOM    497  CA  SER A  85      42.197  50.109  62.989  1.00 38.50           C  
ANISOU  497  CA  SER A  85     4250   5835   4542   -200    342   -830       C  
ATOM    498  C   SER A  85      43.566  50.732  62.684  1.00 38.45           C  
ANISOU  498  C   SER A  85     4261   5818   4529   -194    332   -818       C  
ATOM    499  O   SER A  85      43.737  51.924  62.849  1.00 38.37           O  
ANISOU  499  O   SER A  85     4244   5809   4526   -194    329   -856       O  
ATOM    500  CB  SER A  85      41.746  50.509  64.398  1.00 38.41           C  
ANISOU  500  CB  SER A  85     4207   5882   4506   -226    360   -866       C  
ATOM    501  OG  SER A  85      42.349  49.693  65.380  1.00 38.39           O  
ANISOU  501  OG  SER A  85     4196   5930   4459   -249    373   -831       O  
ATOM    502  N   SER A  86      44.534  49.952  62.227  1.00 40.20           N  
ANISOU  502  N   SER A  86     4504   6030   4741   -188    325   -767       N  
ATOM    503  CA  SER A  86      45.817  50.555  61.882  1.00 40.15           C  
ANISOU  503  CA  SER A  86     4514   6012   4731   -182    315   -756       C  
ATOM    504  C   SER A  86      46.076  50.567  60.377  1.00 40.22           C  
ANISOU  504  C   SER A  86     4552   5959   4772   -154    296   -739       C  
ATOM    505  O   SER A  86      46.657  51.508  59.854  1.00 40.19           O  
ANISOU  505  O   SER A  86     4558   5931   4781   -144    285   -753       O  
ATOM    506  CB  SER A  86      46.970  49.841  62.591  1.00 40.10           C  
ANISOU  506  CB  SER A  86     4509   6045   4684   -197    321   -713       C  
ATOM    507  OG  SER A  86      47.176  48.550  62.060  1.00 40.19           O  
ANISOU  507  OG  SER A  86     4535   6041   4693   -191    318   -662       O  
ATOM    508  N   LEU A  87      45.667  49.508  59.690  1.00 38.48           N  
ANISOU  508  N   LEU A  87     4343   5715   4563   -144    293   -708       N  
ATOM    509  CA  LEU A  87      45.735  49.460  58.229  1.00 38.55           C  
ANISOU  509  CA  LEU A  87     4377   5665   4604   -118    275   -695       C  
ATOM    510  C   LEU A  87      44.389  49.932  57.683  1.00 38.55           C  
ANISOU  510  C   LEU A  87     4374   5633   4641   -106    271   -733       C  
ATOM    511  O   LEU A  87      43.347  49.363  58.026  1.00 38.59           O  
ANISOU  511  O   LEU A  87     4365   5650   4648   -111    280   -741       O  
ATOM    512  CB  LEU A  87      46.060  48.055  57.750  1.00 38.64           C  
ANISOU  512  CB  LEU A  87     4404   5667   4610   -112    273   -641       C  
ATOM    513  CG  LEU A  87      46.078  47.836  56.241  1.00 38.72           C  
ANISOU  513  CG  LEU A  87     4440   5619   4651    -86    257   -624       C  
ATOM    514  CD1 LEU A  87      47.091  48.757  55.571  1.00 38.65           C  
ANISOU  514  CD1 LEU A  87     4450   5587   4650    -75    244   -627       C  
ATOM    515  CD2 LEU A  87      46.367  46.382  55.930  1.00 38.82           C  
ANISOU  515  CD2 LEU A  87     4463   5629   4656    -84    256   -573       C  
ATOM    516  N   LEU A  88      44.412  50.982  56.864  1.00 33.13           N  
ANISOU  516  N   LEU A  88     3697   4907   3982    -90    257   -759       N  
ATOM    517  CA  LEU A  88      43.185  51.649  56.387  1.00 33.08           C  
ANISOU  517  CA  LEU A  88     3685   4870   4012    -78    250   -801       C  
ATOM    518  C   LEU A  88      42.231  52.019  57.527  1.00 33.03           C  
ANISOU  518  C   LEU A  88     3649   4901   4000    -96    265   -844       C  
ATOM    519  O   LEU A  88      41.087  51.555  57.558  1.00 33.05           O  
ANISOU  519  O   LEU A  88     3641   4901   4015    -96    270   -855       O  
ATOM    520  CB  LEU A  88      42.452  50.771  55.366  1.00 33.14           C  
ANISOU  520  CB  LEU A  88     3708   4840   4045    -61    243   -781       C  
ATOM    521  CG  LEU A  88      43.156  50.543  54.013  1.00 33.16           C  
ANISOU  521  CG  LEU A  88     3741   4797   4062    -40    226   -748       C  
ATOM    522  CD1 LEU A  88      42.503  49.414  53.203  1.00 33.24           C  
ANISOU  522  CD1 LEU A  88     3762   4779   4088    -27    222   -722       C  
ATOM    523  CD2 LEU A  88      43.208  51.822  53.179  1.00 33.03           C  
ANISOU  523  CD2 LEU A  88     3735   4740   4075    -25    209   -777       C  
ATOM    524  N   PRO A  89      42.700  52.852  58.480  1.00 40.50           N  
ANISOU  524  N   PRO A  89     4579   5883   4927   -112    272   -869       N  
ATOM    525  CA  PRO A  89      41.828  53.236  59.600  1.00 40.45           C  
ANISOU  525  CA  PRO A  89     4542   5915   4914   -130    287   -912       C  
ATOM    526  C   PRO A  89      40.606  54.018  59.137  1.00 40.37           C  
ANISOU  526  C   PRO A  89     4523   5872   4945   -118    280   -960       C  
ATOM    527  O   PRO A  89      40.765  55.019  58.433  1.00 40.28           O  
ANISOU  527  O   PRO A  89     4521   5824   4960   -104    265   -981       O  
ATOM    528  CB  PRO A  89      42.730  54.112  60.475  1.00 40.38           C  
ANISOU  528  CB  PRO A  89     4521   5941   4881   -144    292   -929       C  
ATOM    529  CG  PRO A  89      43.802  54.611  59.527  1.00 40.37           C  
ANISOU  529  CG  PRO A  89     4545   5902   4891   -128    275   -911       C  
ATOM    530  CD  PRO A  89      44.029  53.476  58.573  1.00 40.47           C  
ANISOU  530  CD  PRO A  89     4583   5885   4907   -114    268   -860       C  
ATOM    531  N   ASN A  90      39.418  53.546  59.523  1.00 52.60           N  
ANISOU  531  N   ASN A  90     6054   7433   6497   -124    291   -977       N  
ATOM    532  CA  ASN A  90      38.140  54.126  59.121  1.00 52.50           C  
ANISOU  532  CA  ASN A  90     6033   7391   6524   -114    285  -1021       C  
ATOM    533  C   ASN A  90      37.928  54.286  57.603  1.00 52.44           C  
ANISOU  533  C   ASN A  90     6050   7316   6557    -86    263  -1014       C  
ATOM    534  O   ASN A  90      37.176  55.155  57.161  1.00 52.28           O  
ANISOU  534  O   ASN A  90     6026   7266   6573    -76    253  -1055       O  
ATOM    535  CB  ASN A  90      37.944  55.486  59.802  1.00 52.37           C  
ANISOU  535  CB  ASN A  90     5993   7390   6514   -123    287  -1079       C  
ATOM    536  CG  ASN A  90      36.482  55.867  59.904  1.00 52.27           C  
ANISOU  536  CG  ASN A  90     5960   7369   6531   -122    290  -1128       C  
ATOM    537  OD1 ASN A  90      35.605  55.008  59.800  1.00 52.31           O  
ANISOU  537  OD1 ASN A  90     5963   7372   6542   -121    295  -1119       O  
ATOM    538  ND2 ASN A  90      36.207  57.154  60.085  1.00 52.12           N  
ANISOU  538  ND2 ASN A  90     5926   7344   6534   -122    285  -1180       N  
ATOM    539  N   VAL A  91      38.583  53.447  56.807  1.00 40.37           N  
ANISOU  539  N   VAL A  91     4548   5767   5024    -75    256   -964       N  
ATOM    540  CA  VAL A  91      38.348  53.405  55.364  1.00 40.31           C  
ANISOU  540  CA  VAL A  91     4565   5700   5051    -50    236   -953       C  
ATOM    541  C   VAL A  91      38.017  51.960  54.998  1.00 40.44           C  
ANISOU  541  C   VAL A  91     4591   5711   5064    -45    240   -912       C  
ATOM    542  O   VAL A  91      38.855  51.084  55.116  1.00 40.59           O  
ANISOU  542  O   VAL A  91     4620   5747   5055    -50    245   -868       O  
ATOM    543  CB  VAL A  91      39.571  53.914  54.562  1.00 40.27           C  
ANISOU  543  CB  VAL A  91     4585   5668   5049    -38    221   -932       C  
ATOM    544  CG1 VAL A  91      39.351  53.761  53.067  1.00 40.20           C  
ANISOU  544  CG1 VAL A  91     4601   5600   5072    -13    201   -916       C  
ATOM    545  CG2 VAL A  91      39.872  55.368  54.900  1.00 40.14           C  
ANISOU  545  CG2 VAL A  91     4558   5654   5040    -42    216   -972       C  
ATOM    546  N   SER A  92      36.781  51.694  54.590  1.00 37.92           N  
ANISOU  546  N   SER A  92     4267   5369   4771    -36    238   -928       N  
ATOM    547  CA  SER A  92      36.376  50.306  54.422  1.00 38.05           C  
ANISOU  547  CA  SER A  92     4289   5387   4783    -35    244   -893       C  
ATOM    548  C   SER A  92      36.706  49.788  53.028  1.00 38.05           C  
ANISOU  548  C   SER A  92     4319   5339   4801    -12    227   -858       C  
ATOM    549  O   SER A  92      36.680  50.529  52.055  1.00 37.88           O  
ANISOU  549  O   SER A  92     4312   5274   4808      5    210   -871       O  
ATOM    550  CB  SER A  92      34.885  50.134  54.715  1.00 38.02           C  
ANISOU  550  CB  SER A  92     4264   5384   4796    -38    252   -925       C  
ATOM    551  OG  SER A  92      34.085  50.832  53.781  1.00 37.80           O  
ANISOU  551  OG  SER A  92     4243   5309   4812    -19    236   -956       O  
ATOM    552  N   LEU A  93      37.062  48.510  52.973  1.00 38.06           N  
ANISOU  552  N   LEU A  93     4328   5349   4784    -13    232   -811       N  
ATOM    553  CA  LEU A  93      37.300  47.792  51.733  1.00 38.09           C  
ANISOU  553  CA  LEU A  93     4358   5312   4803      7    218   -775       C  
ATOM    554  C   LEU A  93      36.085  46.973  51.344  1.00 38.09           C  
ANISOU  554  C   LEU A  93     4354   5294   4824     15    219   -775       C  
ATOM    555  O   LEU A  93      35.611  46.142  52.125  1.00 38.23           O  
ANISOU  555  O   LEU A  93     4356   5342   4827      1    234   -767       O  
ATOM    556  CB  LEU A  93      38.487  46.855  51.859  1.00 38.27           C  
ANISOU  556  CB  LEU A  93     4391   5354   4795      1    222   -724       C  
ATOM    557  CG  LEU A  93      39.876  47.360  51.524  1.00 38.25           C  
ANISOU  557  CG  LEU A  93     4406   5346   4781      4    214   -706       C  
ATOM    558  CD1 LEU A  93      40.828  46.158  51.501  1.00 38.42           C  
ANISOU  558  CD1 LEU A  93     4438   5380   4778      2    217   -652       C  
ATOM    559  CD2 LEU A  93      39.854  48.090  50.197  1.00 38.08           C  
ANISOU  559  CD2 LEU A  93     4406   5272   4792     27    194   -718       C  
ATOM    560  N   GLY A  94      35.593  47.189  50.133  1.00 33.39           N  
ANISOU  560  N   GLY A  94     3775   4648   4263     37    202   -783       N  
ATOM    561  CA  GLY A  94      34.511  46.375  49.617  1.00 33.36           C  
ANISOU  561  CA  GLY A  94     3771   4622   4282     47    201   -780       C  
ATOM    562  C   GLY A  94      35.003  45.510  48.481  1.00 33.39           C  
ANISOU  562  C   GLY A  94     3800   4594   4293     65    189   -738       C  
ATOM    563  O   GLY A  94      36.181  45.571  48.125  1.00 33.44           O  
ANISOU  563  O   GLY A  94     3823   4597   4285     68    183   -712       O  
ATOM    564  N   TYR A  95      34.126  44.679  47.923  1.00 33.74           N  
ANISOU  564  N   TYR A  95     3846   4616   4357     76    186   -730       N  
ATOM    565  CA  TYR A  95      34.507  43.908  46.736  1.00 33.72           C  
ANISOU  565  CA  TYR A  95     3868   4580   4365     94    173   -694       C  
ATOM    566  C   TYR A  95      33.315  43.547  45.832  1.00 33.50           C  
ANISOU  566  C   TYR A  95     3844   4513   4373    112    164   -704       C  
ATOM    567  O   TYR A  95      32.160  43.547  46.271  1.00 33.45           O  
ANISOU  567  O   TYR A  95     3819   4511   4378    108    171   -732       O  
ATOM    568  CB  TYR A  95      35.266  42.624  47.132  1.00 34.04           C  
ANISOU  568  CB  TYR A  95     3909   4647   4377     85    183   -646       C  
ATOM    569  CG  TYR A  95      34.653  41.808  48.252  1.00 34.25           C  
ANISOU  569  CG  TYR A  95     3911   4712   4389     67    202   -642       C  
ATOM    570  CD1 TYR A  95      33.490  41.066  48.046  1.00 34.23           C  
ANISOU  570  CD1 TYR A  95     3902   4696   4407     73    204   -646       C  
ATOM    571  CD2 TYR A  95      35.245  41.765  49.520  1.00 34.42           C  
ANISOU  571  CD2 TYR A  95     3918   4784   4376     44    217   -635       C  
ATOM    572  CE1 TYR A  95      32.922  40.307  49.062  1.00 34.42           C  
ANISOU  572  CE1 TYR A  95     3904   4755   4418     56    220   -641       C  
ATOM    573  CE2 TYR A  95      34.686  41.009  50.547  1.00 34.57           C  
ANISOU  573  CE2 TYR A  95     3915   4839   4380     26    234   -630       C  
ATOM    574  CZ  TYR A  95      33.520  40.285  50.305  1.00 34.58           C  
ANISOU  574  CZ  TYR A  95     3910   4825   4403     32    236   -633       C  
ATOM    575  OH  TYR A  95      32.947  39.531  51.299  1.00 34.72           O  
ANISOU  575  OH  TYR A  95     3906   4879   4407     14    252   -627       O  
ATOM    576  N   GLN A  96      33.634  43.311  44.558  1.00 39.46           N  
ANISOU  576  N   GLN A  96     4622   5228   5142    132    148   -684       N  
ATOM    577  CA  GLN A  96      32.777  42.625  43.604  1.00 39.26           C  
ANISOU  577  CA  GLN A  96     4604   5167   5145    150    139   -680       C  
ATOM    578  C   GLN A  96      33.537  41.386  43.156  1.00 39.45           C  
ANISOU  578  C   GLN A  96     4642   5190   5157    155    138   -631       C  
ATOM    579  O   GLN A  96      34.635  41.492  42.572  1.00 39.45           O  
ANISOU  579  O   GLN A  96     4661   5181   5148    161    129   -609       O  
ATOM    580  CB  GLN A  96      32.437  43.509  42.401  1.00 38.79           C  
ANISOU  580  CB  GLN A  96     4561   5060   5116    170    118   -702       C  
ATOM    581  CG  GLN A  96      31.523  44.678  42.710  1.00 38.53           C  
ANISOU  581  CG  GLN A  96     4516   5022   5103    167    116   -752       C  
ATOM    582  CD  GLN A  96      30.070  44.258  42.828  1.00 38.40           C  
ANISOU  582  CD  GLN A  96     4484   4998   5110    170    120   -773       C  
ATOM    583  OE1 GLN A  96      29.737  43.079  42.740  1.00 38.53           O  
ANISOU  583  OE1 GLN A  96     4498   5015   5126    173    125   -751       O  
ATOM    584  NE2 GLN A  96      29.197  45.231  43.014  1.00 38.14           N  
ANISOU  584  NE2 GLN A  96     4438   4955   5097    170    117   -818       N  
ATOM    585  N   MET A  97      32.993  40.213  43.451  1.00 37.50           N  
ANISOU  585  N   MET A  97     4385   4954   4911    152    147   -614       N  
ATOM    586  CA  MET A  97      33.673  38.989  43.072  1.00 37.68           C  
ANISOU  586  CA  MET A  97     4417   4976   4924    156    146   -569       C  
ATOM    587  C   MET A  97      32.878  38.220  42.031  1.00 37.44           C  
ANISOU  587  C   MET A  97     4395   4908   4923    176    136   -563       C  
ATOM    588  O   MET A  97      31.663  38.407  41.906  1.00 37.22           O  
ANISOU  588  O   MET A  97     4359   4864   4919    182    135   -592       O  
ATOM    589  CB  MET A  97      33.950  38.146  44.309  1.00 38.09           C  
ANISOU  589  CB  MET A  97     4451   5073   4948    135    165   -546       C  
ATOM    590  CG  MET A  97      34.886  38.900  45.254  1.00 38.24           C  
ANISOU  590  CG  MET A  97     4465   5129   4937    117    173   -549       C  
ATOM    591  SD  MET A  97      35.194  38.089  46.813  1.00 38.60           S  
ANISOU  591  SD  MET A  97     4487   5232   4947     89    194   -526       S  
ATOM    592  CE  MET A  97      36.272  36.798  46.276  1.00 38.77           C  
ANISOU  592  CE  MET A  97     4524   5247   4960     96    189   -470       C  
ATOM    593  N   PHE A  98      33.581  37.387  41.263  1.00 33.34           N  
ANISOU  593  N   PHE A  98     3891   4374   4403    187    129   -527       N  
ATOM    594  CA  PHE A  98      32.956  36.652  40.185  1.00 33.06           C  
ANISOU  594  CA  PHE A  98     3864   4302   4394    206    118   -520       C  
ATOM    595  C   PHE A  98      33.442  35.216  40.091  1.00 33.29           C  
ANISOU  595  C   PHE A  98     3894   4337   4417    207    121   -478       C  
ATOM    596  O   PHE A  98      34.593  34.884  40.425  1.00 33.58           O  
ANISOU  596  O   PHE A  98     3934   4395   4430    199    126   -449       O  
ATOM    597  CB  PHE A  98      33.182  37.367  38.851  1.00 32.59           C  
ANISOU  597  CB  PHE A  98     3828   4202   4352    226     99   -529       C  
ATOM    598  CG  PHE A  98      32.630  38.754  38.816  1.00 32.31           C  
ANISOU  598  CG  PHE A  98     3792   4154   4329    227     93   -571       C  
ATOM    599  CD1 PHE A  98      31.307  38.981  38.445  1.00 31.93           C  
ANISOU  599  CD1 PHE A  98     3739   4081   4311    237     87   -601       C  
ATOM    600  CD2 PHE A  98      33.424  39.839  39.171  1.00 32.39           C  
ANISOU  600  CD2 PHE A  98     3806   4178   4323    218     93   -580       C  
ATOM    601  CE1 PHE A  98      30.784  40.275  38.427  1.00 31.64           C  
ANISOU  601  CE1 PHE A  98     3701   4033   4288    238     80   -640       C  
ATOM    602  CE2 PHE A  98      32.909  41.148  39.155  1.00 32.11           C  
ANISOU  602  CE2 PHE A  98     3769   4131   4301    219     86   -620       C  
ATOM    603  CZ  PHE A  98      31.592  41.366  38.775  1.00 31.73           C  
ANISOU  603  CZ  PHE A  98     3716   4057   4283    229     80   -650       C  
ATOM    604  N   ASP A  99      32.531  34.371  39.641  1.00 35.40           N  
ANISOU  604  N   ASP A  99     4158   4585   4707    218    119   -475       N  
ATOM    605  CA  ASP A  99      32.818  32.984  39.360  1.00 35.52           C  
ANISOU  605  CA  ASP A  99     4174   4598   4725    223    119   -439       C  
ATOM    606  C   ASP A  99      32.793  32.836  37.848  1.00 35.04           C  
ANISOU  606  C   ASP A  99     4133   4493   4687    247    101   -436       C  
ATOM    607  O   ASP A  99      31.734  32.630  37.270  1.00 34.69           O  
ANISOU  607  O   ASP A  99     4088   4422   4669    260     95   -451       O  
ATOM    608  CB  ASP A  99      31.788  32.074  40.056  1.00 35.71           C  
ANISOU  608  CB  ASP A  99     4176   4635   4757    215    130   -437       C  
ATOM    609  CG  ASP A  99      31.689  30.686  39.435  1.00 35.66           C  
ANISOU  609  CG  ASP A  99     4172   4611   4766    227    125   -407       C  
ATOM    610  OD1 ASP A  99      32.728  30.122  39.016  1.00 35.73           O  
ANISOU  610  OD1 ASP A  99     4191   4617   4766    231    120   -376       O  
ATOM    611  OD2 ASP A  99      30.554  30.150  39.361  1.00 35.52           O  
ANISOU  611  OD2 ASP A  99     4144   4582   4771    232    126   -417       O  
ATOM    612  N   HIS A 100      33.951  32.968  37.199  1.00 31.96           N  
ANISOU  612  N   HIS A 100     3761   4095   4287    254     92   -418       N  
ATOM    613  CA  HIS A 100      33.991  32.879  35.737  1.00 31.44           C  
ANISOU  613  CA  HIS A 100     3715   3989   4241    276     75   -415       C  
ATOM    614  C   HIS A 100      34.427  31.480  35.291  1.00 31.48           C  
ANISOU  614  C   HIS A 100     3722   3989   4250    283     73   -380       C  
ATOM    615  O   HIS A 100      35.616  31.195  35.188  1.00 31.66           O  
ANISOU  615  O   HIS A 100     3752   4021   4255    281     73   -354       O  
ATOM    616  CB  HIS A 100      34.919  33.956  35.151  1.00 31.29           C  
ANISOU  616  CB  HIS A 100     3716   3961   4212    280     65   -421       C  
ATOM    617  CG  HIS A 100      34.372  35.347  35.255  1.00 31.09           C  
ANISOU  617  CG  HIS A 100     3692   3929   4192    279     62   -458       C  
ATOM    618  ND1 HIS A 100      35.178  36.458  35.373  1.00 31.15           N  
ANISOU  618  ND1 HIS A 100     3708   3945   4184    272     60   -466       N  
ATOM    619  CD2 HIS A 100      33.096  35.807  35.252  1.00 30.81           C  
ANISOU  619  CD2 HIS A 100     3649   3879   4178    283     59   -491       C  
ATOM    620  CE1 HIS A 100      34.425  37.540  35.448  1.00 30.93           C  
ANISOU  620  CE1 HIS A 100     3677   3907   4168    272     56   -501       C  
ATOM    621  NE2 HIS A 100      33.159  37.173  35.375  1.00 30.71           N  
ANISOU  621  NE2 HIS A 100     3640   3865   4162    279     56   -517       N  
ATOM    622  N   CYS A 101      33.465  30.605  35.023  1.00 38.40           N  
ANISOU  622  N   CYS A 101     4591   4851   5149    292     72   -380       N  
ATOM    623  CA  CYS A 101      33.808  29.244  34.654  1.00 38.40           C  
ANISOU  623  CA  CYS A 101     4590   4846   5155    299     70   -347       C  
ATOM    624  C   CYS A 101      34.294  29.219  33.214  1.00 37.89           C  
ANISOU  624  C   CYS A 101     4547   4749   5101    319     54   -342       C  
ATOM    625  O   CYS A 101      34.933  28.270  32.785  1.00 37.87           O  
ANISOU  625  O   CYS A 101     4547   4742   5099    325     51   -315       O  
ATOM    626  CB  CYS A 101      32.617  28.298  34.845  1.00 38.35           C  
ANISOU  626  CB  CYS A 101     4568   4834   5171    301     74   -349       C  
ATOM    627  SG  CYS A 101      31.140  28.701  33.840  1.00 37.63           S  
ANISOU  627  SG  CYS A 101     4482   4701   5116    322     62   -385       S  
ATOM    628  N   SER A 102      33.996  30.277  32.474  1.00 35.40           N  
ANISOU  628  N   SER A 102     4246   4411   4795    329     43   -368       N  
ATOM    629  CA  SER A 102      34.463  30.412  31.096  1.00 34.90           C  
ANISOU  629  CA  SER A 102     4203   4318   4738    347     28   -365       C  
ATOM    630  C   SER A 102      35.193  31.725  30.897  1.00 34.89           C  
ANISOU  630  C   SER A 102     4218   4318   4721    344     22   -376       C  
ATOM    631  O   SER A 102      34.588  32.799  31.055  1.00 34.78           O  
ANISOU  631  O   SER A 102     4205   4299   4712    342     20   -405       O  
ATOM    632  CB  SER A 102      33.301  30.339  30.099  1.00 34.24           C  
ANISOU  632  CB  SER A 102     4126   4199   4686    366     15   -385       C  
ATOM    633  OG  SER A 102      33.746  30.761  28.816  1.00 33.76           O  
ANISOU  633  OG  SER A 102     4086   4112   4628    381      0   -387       O  
ATOM    634  N   ASP A 103      36.474  31.644  30.519  1.00 34.03           N  
ANISOU  634  N   ASP A 103     4121   4213   4595    344     20   -354       N  
ATOM    635  CA  ASP A 103      37.262  32.842  30.278  1.00 34.03           C  
ANISOU  635  CA  ASP A 103     4136   4214   4580    342     14   -362       C  
ATOM    636  C   ASP A 103      36.671  33.689  29.160  1.00 33.44           C  
ANISOU  636  C   ASP A 103     4077   4104   4523    357     -2   -386       C  
ATOM    637  O   ASP A 103      36.722  34.902  29.220  1.00 33.41           O  
ANISOU  637  O   ASP A 103     4081   4100   4515    353     -6   -405       O  
ATOM    638  CB  ASP A 103      38.728  32.491  29.955  1.00 34.20           C  
ANISOU  638  CB  ASP A 103     4168   4243   4582    340     14   -332       C  
ATOM    639  CG  ASP A 103      38.868  31.674  28.691  1.00 33.75           C  
ANISOU  639  CG  ASP A 103     4123   4162   4540    358      2   -319       C  
ATOM    640  OD1 ASP A 103      38.413  30.509  28.666  1.00 33.68           O  
ANISOU  640  OD1 ASP A 103     4102   4149   4544    364      5   -308       O  
ATOM    641  OD2 ASP A 103      39.443  32.194  27.711  1.00 33.48           O  
ANISOU  641  OD2 ASP A 103     4106   4111   4502    367     -9   -320       O  
ATOM    642  N   ILE A 104      36.092  33.060  28.150  1.00 31.44           N  
ANISOU  642  N   ILE A 104     3830   3825   4292    374    -12   -386       N  
ATOM    643  CA  ILE A 104      35.521  33.823  27.046  1.00 30.87           C  
ANISOU  643  CA  ILE A 104     3773   3719   4237    388    -29   -407       C  
ATOM    644  C   ILE A 104      34.211  34.540  27.443  1.00 30.71           C  
ANISOU  644  C   ILE A 104     3744   3691   4235    387    -30   -440       C  
ATOM    645  O   ILE A 104      33.857  35.567  26.880  1.00 30.39           O  
ANISOU  645  O   ILE A 104     3714   3629   4203    393    -42   -461       O  
ATOM    646  CB  ILE A 104      35.278  32.922  25.837  1.00 30.36           C  
ANISOU  646  CB  ILE A 104     3717   3629   4190    407    -40   -398       C  
ATOM    647  CG1 ILE A 104      36.609  32.271  25.406  1.00 30.49           C  
ANISOU  647  CG1 ILE A 104     3742   3654   4190    408    -39   -368       C  
ATOM    648  CG2 ILE A 104      34.647  33.723  24.682  1.00 29.76           C  
ANISOU  648  CG2 ILE A 104     3657   3520   4132    421    -58   -420       C  
ATOM    649  CD1 ILE A 104      36.481  31.190  24.325  1.00 30.04           C  
ANISOU  649  CD1 ILE A 104     3689   3576   4148    425    -48   -356       C  
ATOM    650  N   HIS A 105      33.514  34.005  28.439  1.00 36.41           N  
ANISOU  650  N   HIS A 105     4445   4428   4960    379    -17   -444       N  
ATOM    651  CA  HIS A 105      32.266  34.601  28.893  1.00 36.29           C  
ANISOU  651  CA  HIS A 105     4419   4407   4962    377    -16   -476       C  
ATOM    652  C   HIS A 105      32.471  35.435  30.146  1.00 36.78           C  
ANISOU  652  C   HIS A 105     4470   4499   5007    358     -3   -488       C  
ATOM    653  O   HIS A 105      31.521  35.752  30.855  1.00 36.84           O  
ANISOU  653  O   HIS A 105     4462   4512   5023    351      3   -512       O  
ATOM    654  CB  HIS A 105      31.215  33.503  29.121  1.00 36.21           C  
ANISOU  654  CB  HIS A 105     4393   4395   4971    381    -10   -476       C  
ATOM    655  CG  HIS A 105      30.833  32.792  27.860  1.00 35.64           C  
ANISOU  655  CG  HIS A 105     4331   4290   4920    402    -23   -471       C  
ATOM    656  ND1 HIS A 105      31.473  31.652  27.426  1.00 35.64           N  
ANISOU  656  ND1 HIS A 105     4333   4291   4916    408    -23   -441       N  
ATOM    657  CD2 HIS A 105      29.922  33.098  26.903  1.00 35.01           C  
ANISOU  657  CD2 HIS A 105     4260   4177   4866    418    -38   -491       C  
ATOM    658  CE1 HIS A 105      30.959  31.271  26.269  1.00 35.04           C  
ANISOU  658  CE1 HIS A 105     4267   4185   4862    426    -37   -445       C  
ATOM    659  NE2 HIS A 105      30.015  32.131  25.928  1.00 34.66           N  
ANISOU  659  NE2 HIS A 105     4223   4116   4832    433    -46   -474       N  
ATOM    660  N   SER A 106      33.713  35.826  30.414  1.00 32.08           N  
ANISOU  660  N   SER A 106     3881   3922   4385    348      0   -473       N  
ATOM    661  CA  SER A 106      33.977  36.559  31.650  1.00 32.55           C  
ANISOU  661  CA  SER A 106     3929   4012   4426    329     12   -483       C  
ATOM    662  C   SER A 106      33.815  38.072  31.510  1.00 32.33           C  
ANISOU  662  C   SER A 106     3908   3973   4404    328      3   -513       C  
ATOM    663  O   SER A 106      33.878  38.785  32.510  1.00 32.65           O  
ANISOU  663  O   SER A 106     3938   4036   4433    313     13   -528       O  
ATOM    664  CB  SER A 106      35.395  36.252  32.162  1.00 33.05           C  
ANISOU  664  CB  SER A 106     3994   4105   4460    317     22   -453       C  
ATOM    665  OG  SER A 106      36.367  36.850  31.327  1.00 32.90           O  
ANISOU  665  OG  SER A 106     3995   4074   4432    323     11   -446       O  
ATOM    666  N   PHE A 107      33.627  38.574  30.291  1.00 32.26           N  
ANISOU  666  N   PHE A 107     3917   3929   4411    344    -15   -522       N  
ATOM    667  CA  PHE A 107      33.680  40.035  30.084  1.00 32.09           C  
ANISOU  667  CA  PHE A 107     3904   3895   4393    343    -26   -545       C  
ATOM    668  C   PHE A 107      32.589  40.883  30.780  1.00 32.02           C  
ANISOU  668  C   PHE A 107     3880   3886   4400    337    -24   -583       C  
ATOM    669  O   PHE A 107      32.863  42.017  31.173  1.00 32.11           O  
ANISOU  669  O   PHE A 107     3891   3904   4406    329    -25   -600       O  
ATOM    670  CB  PHE A 107      33.687  40.355  28.585  1.00 31.56           C  
ANISOU  670  CB  PHE A 107     3859   3790   4341    361    -47   -545       C  
ATOM    671  CG  PHE A 107      34.883  39.795  27.871  1.00 31.61           C  
ANISOU  671  CG  PHE A 107     3882   3799   4330    365    -50   -512       C  
ATOM    672  CD1 PHE A 107      36.097  40.474  27.884  1.00 31.87           C  
ANISOU  672  CD1 PHE A 107     3925   3842   4341    357    -51   -501       C  
ATOM    673  CD2 PHE A 107      34.811  38.567  27.224  1.00 31.44           C  
ANISOU  673  CD2 PHE A 107     3863   3768   4314    376    -51   -492       C  
ATOM    674  CE1 PHE A 107      37.198  39.952  27.243  1.00 31.93           C  
ANISOU  674  CE1 PHE A 107     3946   3851   4334    361    -52   -472       C  
ATOM    675  CE2 PHE A 107      35.917  38.033  26.586  1.00 31.49           C  
ANISOU  675  CE2 PHE A 107     3883   3776   4306    380    -53   -463       C  
ATOM    676  CZ  PHE A 107      37.116  38.726  26.603  1.00 31.75           C  
ANISOU  676  CZ  PHE A 107     3926   3820   4316    372    -54   -453       C  
ATOM    677  N   PRO A 108      31.360  40.354  30.938  1.00 30.78           N  
ANISOU  677  N   PRO A 108     3710   3722   4264    342    -21   -598       N  
ATOM    678  CA  PRO A 108      30.424  41.195  31.705  1.00 30.76           C  
ANISOU  678  CA  PRO A 108     3691   3724   4274    334    -17   -635       C  
ATOM    679  C   PRO A 108      30.993  41.613  33.074  1.00 31.32           C  
ANISOU  679  C   PRO A 108     3747   3835   4319    313      0   -638       C  
ATOM    680  O   PRO A 108      30.996  42.798  33.419  1.00 31.30           O  
ANISOU  680  O   PRO A 108     3741   3834   4318    306     -3   -663       O  
ATOM    681  CB  PRO A 108      29.196  40.293  31.860  1.00 30.63           C  
ANISOU  681  CB  PRO A 108     3660   3702   4277    339    -12   -643       C  
ATOM    682  CG  PRO A 108      29.206  39.452  30.611  1.00 30.25           C  
ANISOU  682  CG  PRO A 108     3628   3626   4239    357    -24   -621       C  
ATOM    683  CD  PRO A 108      30.687  39.179  30.342  1.00 30.51           C  
ANISOU  683  CD  PRO A 108     3675   3671   4245    355    -23   -587       C  
ATOM    684  N   GLY A 109      31.522  40.655  33.822  1.00 34.10           N  
ANISOU  684  N   GLY A 109     4090   4219   4649    302     16   -613       N  
ATOM    685  CA  GLY A 109      32.121  40.963  35.111  1.00 34.63           C  
ANISOU  685  CA  GLY A 109     4143   4326   4689    281     33   -613       C  
ATOM    686  C   GLY A 109      33.276  41.942  35.013  1.00 34.71           C  
ANISOU  686  C   GLY A 109     4166   4341   4683    277     27   -610       C  
ATOM    687  O   GLY A 109      33.403  42.847  35.850  1.00 34.89           O  
ANISOU  687  O   GLY A 109     4178   4382   4696    263     33   -630       O  
ATOM    688  N   ILE A 110      34.115  41.764  33.990  1.00 35.82           N  
ANISOU  688  N   ILE A 110     4328   4463   4820    287     16   -585       N  
ATOM    689  CA  ILE A 110      35.281  42.613  33.789  1.00 35.90           C  
ANISOU  689  CA  ILE A 110     4352   4476   4814    284     10   -579       C  
ATOM    690  C   ILE A 110      34.849  44.056  33.505  1.00 35.57           C  
ANISOU  690  C   ILE A 110     4313   4412   4790    287     -3   -613       C  
ATOM    691  O   ILE A 110      35.395  45.007  34.092  1.00 35.75           O  
ANISOU  691  O   ILE A 110     4333   4451   4801    275      0   -624       O  
ATOM    692  CB  ILE A 110      36.190  42.068  32.646  1.00 35.80           C  
ANISOU  692  CB  ILE A 110     4361   4446   4795    296      0   -546       C  
ATOM    693  CG1 ILE A 110      37.278  41.154  33.207  1.00 36.28           C  
ANISOU  693  CG1 ILE A 110     4419   4539   4828    286     14   -512       C  
ATOM    694  CG2 ILE A 110      36.931  43.190  31.951  1.00 35.63           C  
ANISOU  694  CG2 ILE A 110     4357   4408   4771    299    -14   -549       C  
ATOM    695  CD1 ILE A 110      36.796  39.907  33.826  1.00 36.50           C  
ANISOU  695  CD1 ILE A 110     4431   4584   4855    282     27   -500       C  
ATOM    696  N   PHE A 111      33.851  44.213  32.633  1.00 35.67           N  
ANISOU  696  N   PHE A 111     4331   4389   4832    302    -18   -630       N  
ATOM    697  CA  PHE A 111      33.279  45.528  32.318  1.00 35.30           C  
ANISOU  697  CA  PHE A 111     4287   4319   4808    306    -32   -663       C  
ATOM    698  C   PHE A 111      32.737  46.231  33.556  1.00 35.48           C  
ANISOU  698  C   PHE A 111     4287   4362   4832    291    -22   -696       C  
ATOM    699  O   PHE A 111      32.910  47.443  33.720  1.00 35.43           O  
ANISOU  699  O   PHE A 111     4280   4353   4829    286    -28   -717       O  
ATOM    700  CB  PHE A 111      32.158  45.399  31.285  1.00 34.74           C  
ANISOU  700  CB  PHE A 111     4223   4209   4769    323    -49   -675       C  
ATOM    701  CG  PHE A 111      32.622  44.939  29.922  1.00 34.48           C  
ANISOU  701  CG  PHE A 111     4213   4149   4737    339    -63   -649       C  
ATOM    702  CD1 PHE A 111      33.919  45.196  29.482  1.00 34.63           C  
ANISOU  702  CD1 PHE A 111     4250   4172   4737    337    -67   -625       C  
ATOM    703  CD2 PHE A 111      31.756  44.271  29.081  1.00 34.05           C  
ANISOU  703  CD2 PHE A 111     4165   4069   4705    354    -72   -649       C  
ATOM    704  CE1 PHE A 111      34.347  44.773  28.224  1.00 34.38           C  
ANISOU  704  CE1 PHE A 111     4239   4118   4705    351    -80   -602       C  
ATOM    705  CE2 PHE A 111      32.167  43.853  27.825  1.00 33.79           C  
ANISOU  705  CE2 PHE A 111     4152   4014   4672    368    -85   -626       C  
ATOM    706  CZ  PHE A 111      33.481  44.107  27.392  1.00 33.96           C  
ANISOU  706  CZ  PHE A 111     4190   4040   4673    366    -89   -603       C  
ATOM    707  N   LYS A 112      32.060  45.460  34.408  1.00 41.12           N  
ANISOU  707  N   LYS A 112     4982   5098   5544    284     -5   -701       N  
ATOM    708  CA  LYS A 112      31.510  45.952  35.669  1.00 41.32           C  
ANISOU  708  CA  LYS A 112     4982   5149   5568    269      8   -731       C  
ATOM    709  C   LYS A 112      32.595  46.596  36.533  1.00 41.72           C  
ANISOU  709  C   LYS A 112     5028   5231   5591    252     17   -729       C  
ATOM    710  O   LYS A 112      32.403  47.676  37.072  1.00 41.68           O  
ANISOU  710  O   LYS A 112     5013   5231   5591    245     17   -760       O  
ATOM    711  CB  LYS A 112      30.832  44.810  36.442  1.00 41.57           C  
ANISOU  711  CB  LYS A 112     4996   5204   5596    262     26   -727       C  
ATOM    712  CG  LYS A 112      30.180  45.222  37.770  1.00 41.78           C  
ANISOU  712  CG  LYS A 112     4995   5260   5620    246     41   -759       C  
ATOM    713  CD  LYS A 112      28.739  45.661  37.563  1.00 41.35           C  
ANISOU  713  CD  LYS A 112     4931   5181   5601    254     34   -797       C  
ATOM    714  CE  LYS A 112      28.028  45.991  38.886  1.00 41.56           C  
ANISOU  714  CE  LYS A 112     4929   5237   5625    237     50   -831       C  
ATOM    715  NZ  LYS A 112      27.393  44.795  39.553  1.00 41.85           N  
ANISOU  715  NZ  LYS A 112     4949   5297   5655    230     68   -822       N  
ATOM    716  N   LEU A 113      33.729  45.918  36.656  1.00 31.08           N  
ANISOU  716  N   LEU A 113     3688   3905   4215    247     25   -692       N  
ATOM    717  CA  LEU A 113      34.869  46.411  37.440  1.00 31.45           C  
ANISOU  717  CA  LEU A 113     3732   3983   4233    232     34   -685       C  
ATOM    718  C   LEU A 113      35.458  47.685  36.863  1.00 31.24           C  
ANISOU  718  C   LEU A 113     3720   3936   4212    236     19   -696       C  
ATOM    719  O   LEU A 113      35.857  48.575  37.618  1.00 31.38           O  
ANISOU  719  O   LEU A 113     3729   3974   4221    223     23   -712       O  
ATOM    720  CB  LEU A 113      35.958  45.334  37.518  1.00 31.81           C  
ANISOU  720  CB  LEU A 113     3786   4050   4251    228     44   -641       C  
ATOM    721  CG  LEU A 113      35.475  44.130  38.318  1.00 32.11           C  
ANISOU  721  CG  LEU A 113     3806   4114   4280    220     61   -630       C  
ATOM    722  CD1 LEU A 113      36.445  42.976  38.199  1.00 32.40           C  
ANISOU  722  CD1 LEU A 113     3852   4164   4295    219     66   -586       C  
ATOM    723  CD2 LEU A 113      35.300  44.584  39.754  1.00 32.38           C  
ANISOU  723  CD2 LEU A 113     3817   4187   4299    200     77   -652       C  
ATOM    724  N   LEU A 114      35.503  47.776  35.531  1.00 38.08           N  
ANISOU  724  N   LEU A 114     4608   4765   5096    252      0   -686       N  
ATOM    725  CA  LEU A 114      36.134  48.912  34.846  1.00 37.90           C  
ANISOU  725  CA  LEU A 114     4601   4721   5078    257    -17   -691       C  
ATOM    726  C   LEU A 114      35.175  50.060  34.484  1.00 37.47           C  
ANISOU  726  C   LEU A 114     4545   4636   5057    263    -33   -729       C  
ATOM    727  O   LEU A 114      35.613  51.118  34.030  1.00 37.33           O  
ANISOU  727  O   LEU A 114     4537   4601   5046    265    -47   -736       O  
ATOM    728  CB  LEU A 114      36.834  48.429  33.571  1.00 37.78           C  
ANISOU  728  CB  LEU A 114     4611   4683   5059    270    -29   -657       C  
ATOM    729  CG  LEU A 114      38.010  47.467  33.774  1.00 38.18           C  
ANISOU  729  CG  LEU A 114     4668   4761   5079    264    -16   -618       C  
ATOM    730  CD1 LEU A 114      38.361  46.755  32.480  1.00 37.99           C  
ANISOU  730  CD1 LEU A 114     4665   4712   5057    279    -27   -589       C  
ATOM    731  CD2 LEU A 114      39.230  48.189  34.348  1.00 38.49           C  
ANISOU  731  CD2 LEU A 114     4708   4823   5095    251    -11   -613       C  
ATOM    732  N   SER A 115      33.876  49.866  34.676  1.00 46.20           N  
ANISOU  732  N   SER A 115     5636   5733   6184    267    -31   -753       N  
ATOM    733  CA  SER A 115      32.922  50.889  34.249  1.00 45.75           C  
ANISOU  733  CA  SER A 115     5577   5644   6162    274    -49   -789       C  
ATOM    734  C   SER A 115      32.867  52.072  35.214  1.00 45.85           C  
ANISOU  734  C   SER A 115     5572   5672   6177    261    -45   -824       C  
ATOM    735  O   SER A 115      33.146  51.923  36.412  1.00 46.21           O  
ANISOU  735  O   SER A 115     5600   5757   6201    245    -25   -827       O  
ATOM    736  CB  SER A 115      31.529  50.290  34.089  1.00 45.46           C  
ANISOU  736  CB  SER A 115     5532   5592   6150    283    -49   -805       C  
ATOM    737  OG  SER A 115      31.087  49.724  35.303  1.00 45.77           O  
ANISOU  737  OG  SER A 115     5547   5665   6177    271    -27   -814       O  
ATOM    738  N   VAL A 116      32.490  53.240  34.693  1.00 70.06           N  
ANISOU  738  N   VAL A 116     8642   8707   9272    267    -65   -849       N  
ATOM    739  CA  VAL A 116      32.415  54.462  35.492  1.00 70.10           C  
ANISOU  739  CA  VAL A 116     8630   8721   9285    256    -64   -885       C  
ATOM    740  C   VAL A 116      30.959  54.907  35.703  1.00 69.76           C  
ANISOU  740  C   VAL A 116     8568   8661   9276    259    -69   -929       C  
ATOM    741  O   VAL A 116      30.696  55.966  36.277  1.00 69.72           O  
ANISOU  741  O   VAL A 116     8547   8658   9285    252    -72   -964       O  
ATOM    742  CB  VAL A 116      33.233  55.608  34.832  1.00 70.01           C  
ANISOU  742  CB  VAL A 116     8634   8687   9279    259    -83   -882       C  
ATOM    743  CG1 VAL A 116      33.567  56.709  35.844  1.00 70.18           C  
ANISOU  743  CG1 VAL A 116     8638   8730   9298    244    -78   -911       C  
ATOM    744  CG2 VAL A 116      34.524  55.063  34.209  1.00 70.22           C  
ANISOU  744  CG2 VAL A 116     8685   8719   9278    261    -83   -836       C  
ATOM    745  N   ASN A 117      30.010  54.083  35.270  1.00 70.96           N  
ANISOU  745  N   ASN A 117     8721   8798   9443    270    -71   -927       N  
ATOM    746  CA  ASN A 117      28.601  54.429  35.408  1.00 70.63           C  
ANISOU  746  CA  ASN A 117     8661   8739   9435    274    -76   -968       C  
ATOM    747  C   ASN A 117      27.668  53.269  35.088  1.00 70.46           C  
ANISOU  747  C   ASN A 117     8639   8709   9422    283    -72   -961       C  
ATOM    748  O   ASN A 117      26.506  53.484  34.739  1.00 70.04           O  
ANISOU  748  O   ASN A 117     8581   8629   9403    292    -83   -987       O  
ATOM    749  CB  ASN A 117      28.261  55.611  34.493  1.00 70.16           C  
ANISOU  749  CB  ASN A 117     8612   8635   9412    285   -104   -988       C  
ATOM    750  N   ASP A 118      28.179  52.049  35.230  1.00 66.25           N  
ANISOU  750  N   ASP A 118     8112   8200   8861    281    -56   -925       N  
ATOM    751  CA  ASP A 118      27.658  50.882  34.512  1.00 66.07           C  
ANISOU  751  CA  ASP A 118     8098   8161   8844    293    -58   -905       C  
ATOM    752  C   ASP A 118      27.775  51.161  33.008  1.00 65.64           C  
ANISOU  752  C   ASP A 118     8070   8063   8808    311    -84   -891       C  
ATOM    753  O   ASP A 118      27.032  50.601  32.197  1.00 65.31           O  
ANISOU  753  O   ASP A 118     8035   7994   8785    326    -93   -888       O  
ATOM    754  CB  ASP A 118      26.215  50.543  34.905  1.00 65.87           C  
ANISOU  754  CB  ASP A 118     8052   8133   8841    295    -52   -934       C  
ATOM    755  N   LEU A 119      28.726  52.035  32.666  1.00 43.11           N  
ANISOU  755  N   LEU A 119     5229   5202   5947    310    -95   -884       N  
ATOM    756  CA  LEU A 119      29.110  52.345  31.288  1.00 42.80           C  
ANISOU  756  CA  LEU A 119     5217   5127   5918    324   -118   -866       C  
ATOM    757  C   LEU A 119      30.615  52.231  31.068  1.00 43.13           C  
ANISOU  757  C   LEU A 119     5276   5184   5928    319   -116   -829       C  
ATOM    758  O   LEU A 119      31.401  52.667  31.902  1.00 43.50           O  
ANISOU  758  O   LEU A 119     5316   5258   5954    305   -104   -830       O  
ATOM    759  CB  LEU A 119      28.697  53.763  30.896  1.00 42.45           C  
ANISOU  759  CB  LEU A 119     5173   5051   5905    327   -141   -896       C  
ATOM    760  CG  LEU A 119      27.230  54.126  30.738  1.00 41.99           C  
ANISOU  760  CG  LEU A 119     5104   4965   5887    335   -152   -933       C  
ATOM    761  CD1 LEU A 119      27.182  55.503  30.092  1.00 41.69           C  
ANISOU  761  CD1 LEU A 119     5073   4892   5875    340   -178   -951       C  
ATOM    762  CD2 LEU A 119      26.524  53.083  29.900  1.00 41.68           C  
ANISOU  762  CD2 LEU A 119     5074   4906   5858    350   -157   -919       C  
ATOM    763  N   ILE A 120      31.001  51.685  29.925  1.00 43.98           N  
ANISOU  763  N   ILE A 120     5407   5272   6032    331   -126   -799       N  
ATOM    764  CA  ILE A 120      32.397  51.703  29.491  1.00 44.23           C  
ANISOU  764  CA  ILE A 120     5457   5310   6037    329   -128   -766       C  
ATOM    765  C   ILE A 120      32.570  52.784  28.434  1.00 43.92           C  
ANISOU  765  C   ILE A 120     5436   5236   6016    337   -154   -769       C  
ATOM    766  O   ILE A 120      31.760  52.885  27.504  1.00 43.49           O  
ANISOU  766  O   ILE A 120     5390   5147   5988    350   -172   -776       O  
ATOM    767  CB  ILE A 120      32.838  50.340  28.917  1.00 44.29           C  
ANISOU  767  CB  ILE A 120     5478   5323   6027    336   -122   -728       C  
ATOM    768  CG1 ILE A 120      32.991  49.312  30.040  1.00 44.71           C  
ANISOU  768  CG1 ILE A 120     5515   5416   6057    326    -96   -718       C  
ATOM    769  CG2 ILE A 120      34.145  50.479  28.151  1.00 44.42           C  
ANISOU  769  CG2 ILE A 120     5517   5337   6024    338   -129   -697       C  
ATOM    770  CD1 ILE A 120      34.218  49.544  30.897  1.00 45.22           C  
ANISOU  770  CD1 ILE A 120     5575   5515   6090    310    -82   -706       C  
ATOM    771  N   ARG A 121      33.601  53.611  28.584  1.00 63.13           N  
ANISOU  771  N   ARG A 121     7875   7678   8435    328   -156   -763       N  
ATOM    772  CA  ARG A 121      33.937  54.599  27.567  1.00 62.93           C  
ANISOU  772  CA  ARG A 121     7868   7621   8423    334   -180   -760       C  
ATOM    773  C   ARG A 121      35.330  54.320  27.033  1.00 63.21           C  
ANISOU  773  C   ARG A 121     7923   7665   8428    332   -179   -722       C  
ATOM    774  O   ARG A 121      36.318  54.590  27.701  1.00 63.59           O  
ANISOU  774  O   ARG A 121     7968   7740   8454    320   -168   -714       O  
ATOM    775  CB  ARG A 121      33.846  56.016  28.125  1.00 62.94           C  
ANISOU  775  CB  ARG A 121     7857   7618   8440    325   -187   -791       C  
ATOM    776  CG  ARG A 121      32.443  56.590  28.102  1.00 62.52           C  
ANISOU  776  CG  ARG A 121     7791   7538   8426    331   -201   -830       C  
ATOM    777  CD  ARG A 121      32.374  57.937  28.816  1.00 62.56           C  
ANISOU  777  CD  ARG A 121     7780   7542   8447    322   -205   -863       C  
ATOM    778  NE  ARG A 121      31.004  58.434  28.871  1.00 62.16           N  
ANISOU  778  NE  ARG A 121     7715   7468   8435    327   -217   -902       N  
ATOM    779  CZ  ARG A 121      30.222  58.367  29.946  1.00 62.18           C  
ANISOU  779  CZ  ARG A 121     7691   7488   8445    320   -202   -933       C  
ATOM    780  NH1 ARG A 121      30.682  57.837  31.080  1.00 62.58           N  
ANISOU  780  NH1 ARG A 121     7729   7583   8467    308   -175   -930       N  
ATOM    781  NH2 ARG A 121      28.979  58.842  29.891  1.00 61.79           N  
ANISOU  781  NH2 ARG A 121     7630   7415   8433    326   -214   -968       N  
ATOM    782  N   PRO A 122      35.406  53.782  25.809  1.00 42.32           N  
ANISOU  782  N   PRO A 122     5297   4999   5783    345   -191   -698       N  
ATOM    783  CA  PRO A 122      36.630  53.198  25.242  1.00 42.55           C  
ANISOU  783  CA  PRO A 122     5345   5039   5783    345   -187   -660       C  
ATOM    784  C   PRO A 122      37.796  54.165  25.123  1.00 42.80           C  
ANISOU  784  C   PRO A 122     5387   5073   5802    336   -193   -650       C  
ATOM    785  O   PRO A 122      38.941  53.719  25.162  1.00 43.12           O  
ANISOU  785  O   PRO A 122     5436   5135   5814    331   -182   -623       O  
ATOM    786  CB  PRO A 122      36.184  52.735  23.847  1.00 42.16           C  
ANISOU  786  CB  PRO A 122     5314   4958   5747    361   -204   -647       C  
ATOM    787  CG  PRO A 122      34.718  52.600  23.940  1.00 41.78           C  
ANISOU  787  CG  PRO A 122     5254   4893   5728    368   -209   -674       C  
ATOM    788  CD  PRO A 122      34.279  53.689  24.869  1.00 41.83           C  
ANISOU  788  CD  PRO A 122     5241   4901   5750    359   -209   -708       C  
ATOM    789  N   TRP A 123      37.521  55.454  24.974  1.00 42.48           N  
ANISOU  789  N   TRP A 123     5347   5011   5784    335   -210   -671       N  
ATOM    790  CA  TRP A 123      38.583  56.440  24.781  1.00 42.71           C  
ANISOU  790  CA  TRP A 123     5385   5038   5803    327   -219   -662       C  
ATOM    791  C   TRP A 123      38.974  57.162  26.062  1.00 43.00           C  
ANISOU  791  C   TRP A 123     5404   5100   5834    313   -206   -681       C  
ATOM    792  O   TRP A 123      39.905  57.968  26.058  1.00 43.21           O  
ANISOU  792  O   TRP A 123     5436   5129   5852    305   -211   -674       O  
ATOM    793  CB  TRP A 123      38.154  57.447  23.713  1.00 42.38           C  
ANISOU  793  CB  TRP A 123     5357   4956   5790    335   -248   -670       C  
ATOM    794  CG  TRP A 123      37.684  56.739  22.517  1.00 42.07           C  
ANISOU  794  CG  TRP A 123     5334   4895   5757    349   -259   -655       C  
ATOM    795  CD1 TRP A 123      36.389  56.540  22.135  1.00 41.65           C  
ANISOU  795  CD1 TRP A 123     5277   4817   5731    360   -270   -672       C  
ATOM    796  CD2 TRP A 123      38.500  56.046  21.562  1.00 42.16           C  
ANISOU  796  CD2 TRP A 123     5366   4907   5746    353   -260   -619       C  
ATOM    797  NE1 TRP A 123      36.350  55.786  20.988  1.00 41.46           N  
ANISOU  797  NE1 TRP A 123     5271   4779   5703    371   -278   -649       N  
ATOM    798  CE2 TRP A 123      37.632  55.474  20.610  1.00 41.77           C  
ANISOU  798  CE2 TRP A 123     5325   4834   5712    367   -272   -617       C  
ATOM    799  CE3 TRP A 123      39.882  55.869  21.411  1.00 42.52           C  
ANISOU  799  CE3 TRP A 123     5424   4972   5760    347   -252   -590       C  
ATOM    800  CZ2 TRP A 123      38.099  54.736  19.514  1.00 41.73           C  
ANISOU  800  CZ2 TRP A 123     5340   4824   5691    375   -277   -588       C  
ATOM    801  CZ3 TRP A 123      40.349  55.129  20.322  1.00 42.49           C  
ANISOU  801  CZ3 TRP A 123     5439   4963   5742    354   -256   -561       C  
ATOM    802  CH2 TRP A 123      39.463  54.570  19.393  1.00 42.10           C  
ANISOU  802  CH2 TRP A 123     5397   4891   5708    368   -268   -560       C  
ATOM    803  N   GLU A 124      38.274  56.855  27.151  1.00 78.22           N  
ANISOU  803  N   GLU A 124     9842   9579  10298    308   -191   -703       N  
ATOM    804  CA  GLU A 124      38.493  57.489  28.449  1.00 78.47           C  
ANISOU  804  CA  GLU A 124     9854   9637  10325    294   -178   -725       C  
ATOM    805  C   GLU A 124      39.953  57.439  28.905  1.00 78.92           C  
ANISOU  805  C   GLU A 124     9914   9724  10347    283   -164   -702       C  
ATOM    806  O   GLU A 124      40.626  56.414  28.769  1.00 79.13           O  
ANISOU  806  O   GLU A 124     9949   9768  10348    283   -153   -672       O  
ATOM    807  CB  GLU A 124      37.606  56.821  29.504  1.00 78.48           C  
ANISOU  807  CB  GLU A 124     9832   9660  10328    291   -159   -746       C  
ATOM    808  CG  GLU A 124      37.079  57.755  30.586  1.00 78.48           C  
ANISOU  808  CG  GLU A 124     9808   9669  10343    281   -156   -786       C  
ATOM    809  CD  GLU A 124      35.788  58.445  30.184  1.00 78.03           C  
ANISOU  809  CD  GLU A 124     9745   9576  10327    290   -175   -819       C  
ATOM    810  OE1 GLU A 124      35.773  59.133  29.136  1.00 77.78           O  
ANISOU  810  OE1 GLU A 124     9729   9509  10315    298   -199   -816       O  
ATOM    811  OE2 GLU A 124      34.783  58.292  30.915  1.00 77.92           O  
ANISOU  811  OE2 GLU A 124     9710   9569  10326    288   -166   -847       O  
ATOM    812  N   ASP A 125      40.424  58.549  29.467  1.00 89.85           N  
ANISOU  812  N   ASP A 125    11291  11114  11734    273   -166   -718       N  
ATOM    813  CA  ASP A 125      41.809  58.678  29.925  1.00 90.25           C  
ANISOU  813  CA  ASP A 125    11345  11192  11755    262   -155   -699       C  
ATOM    814  C   ASP A 125      42.113  57.801  31.147  1.00 90.57           C  
ANISOU  814  C   ASP A 125    11370  11277  11767    251   -128   -695       C  
ATOM    815  O   ASP A 125      41.222  57.491  31.943  1.00 90.52           O  
ANISOU  815  O   ASP A 125    11344  11283  11767    249   -117   -717       O  
ATOM    816  CB  ASP A 125      42.115  60.146  30.252  1.00 90.28           C  
ANISOU  816  CB  ASP A 125    11342  11190  11771    254   -165   -721       C  
ATOM    817  CG  ASP A 125      43.493  60.575  29.786  1.00 90.54           C  
ANISOU  817  CG  ASP A 125    11392  11223  11786    249   -170   -694       C  
ATOM    818  OD1 ASP A 125      44.304  59.692  29.441  1.00 90.74           O  
ANISOU  818  OD1 ASP A 125    11431  11262  11785    250   -162   -661       O  
ATOM    819  OD2 ASP A 125      43.770  61.795  29.770  1.00 90.53           O  
ANISOU  819  OD2 ASP A 125    11390  11209  11798    245   -183   -707       O  
ATOM    820  N   ALA A 126      43.377  57.406  31.287  1.00 75.59           N  
ANISOU  820  N   ALA A 126     9480   9403   9839    245   -117   -666       N  
ATOM    821  CA  ALA A 126      43.826  56.642  32.450  1.00 75.92           C  
ANISOU  821  CA  ALA A 126     9508   9487   9852    234    -93   -658       C  
ATOM    822  C   ALA A 126      43.823  57.513  33.716  1.00 76.04           C  
ANISOU  822  C   ALA A 126     9501   9525   9867    220    -84   -689       C  
ATOM    823  O   ALA A 126      43.407  57.074  34.795  1.00 76.17           O  
ANISOU  823  O   ALA A 126     9497   9570   9875    212    -67   -702       O  
ATOM    824  CB  ALA A 126      45.209  56.064  32.199  1.00 76.23           C  
ANISOU  824  CB  ALA A 126     9561   9542   9860    231    -85   -620       C  
ATOM    825  N   SER A 127      44.286  58.751  33.570  1.00103.92           N  
ANISOU  825  N   SER A 127    13035  13043  13407    217    -96   -700       N  
ATOM    826  CA  SER A 127      44.216  59.729  34.645  1.00103.97           C  
ANISOU  826  CA  SER A 127    13020  13065  13419    205    -92   -733       C  
ATOM    827  C   SER A 127      42.762  60.016  35.004  1.00103.69           C  
ANISOU  827  C   SER A 127    12966  13019  13412    208    -95   -772       C  
ATOM    828  O   SER A 127      42.195  59.367  35.883  1.00103.76           O  
ANISOU  828  O   SER A 127    12957  13053  13413    203    -78   -783       O  
ATOM    829  CB  SER A 127      44.931  61.020  34.247  1.00103.96           C  
ANISOU  829  CB  SER A 127    13027  13046  13427    203   -108   -736       C  
ATOM    830  N   THR A 128      42.157  60.974  34.306  1.00138.25           N  
ANISOU  830  N   THR A 128    17347  17359  17824    215   -117   -791       N  
ATOM    831  CA  THR A 128      40.782  61.386  34.587  1.00137.95           C  
ANISOU  831  CA  THR A 128    17291  17306  17817    218   -123   -831       C  
ATOM    832  C   THR A 128      39.763  60.292  34.272  1.00137.77           C  
ANISOU  832  C   THR A 128    17269  17277  17801    228   -119   -827       C  
ATOM    833  O   THR A 128      39.691  59.795  33.147  1.00137.62           O  
ANISOU  833  O   THR A 128    17271  17233  17787    240   -130   -804       O  
ATOM    834  CB  THR A 128      40.409  62.648  33.797  1.00137.63           C  
ANISOU  834  CB  THR A 128    17256  17223  17814    225   -150   -850       C  
ATOM    835  OG1 THR A 128      41.314  63.707  34.137  1.00137.79           O  
ANISOU  835  OG1 THR A 128    17274  17249  17831    216   -154   -856       O  
ATOM    836  CG2 THR A 128      38.985  63.078  34.123  1.00137.30           C  
ANISOU  836  CG2 THR A 128    17195  17167  17807    228   -156   -893       C  
ATOM    837  N   GLY A 129      38.966  59.942  35.277  1.00101.90           N  
ANISOU  837  N   GLY A 129    12703  12756  13258    222   -103   -852       N  
ATOM    838  CA  GLY A 129      38.038  58.829  35.186  1.00101.80           C  
ANISOU  838  CA  GLY A 129    12688  12743  13248    229    -96   -848       C  
ATOM    839  C   GLY A 129      38.214  57.901  36.376  1.00102.15           C  
ANISOU  839  C   GLY A 129    12716  12835  13261    217    -69   -842       C  
ATOM    840  O   GLY A 129      39.326  57.441  36.653  1.00102.49           O  
ANISOU  840  O   GLY A 129    12765  12903  13272    210    -57   -814       O  
ATOM    841  N   LEU A 130      37.120  57.630  37.085  1.00 60.95           N  
ANISOU  841  N   LEU A 130     7477   7628   8054    214    -59   -869       N  
ATOM    842  CA  LEU A 130      37.170  56.831  38.314  1.00 61.29           C  
ANISOU  842  CA  LEU A 130     7502   7717   8069    200    -33   -868       C  
ATOM    843  C   LEU A 130      36.363  55.549  38.191  1.00 61.27           C  
ANISOU  843  C   LEU A 130     7498   7716   8066    206    -25   -856       C  
ATOM    844  O   LEU A 130      35.159  55.546  38.443  1.00 61.07           O  
ANISOU  844  O   LEU A 130     7457   7685   8062    208    -24   -885       O  
ATOM    845  CB  LEU A 130      36.654  57.635  39.510  1.00 61.31           C  
ANISOU  845  CB  LEU A 130     7475   7741   8078    187    -24   -912       C  
ATOM    846  CG  LEU A 130      37.382  58.930  39.889  1.00 61.34           C  
ANISOU  846  CG  LEU A 130     7474   7750   8083    179    -30   -930       C  
ATOM    847  CD1 LEU A 130      37.075  59.293  41.340  1.00 61.49           C  
ANISOU  847  CD1 LEU A 130     7463   7807   8094    162    -12   -965       C  
ATOM    848  CD2 LEU A 130      38.892  58.819  39.664  1.00 61.62           C  
ANISOU  848  CD2 LEU A 130     7528   7795   8088    176    -28   -891       C  
ATOM    849  N   PRO A 131      37.031  54.449  37.812  1.00 44.98           N  
ANISOU  849  N   PRO A 131     5450   5661   5980    210    -19   -814       N  
ATOM    850  CA  PRO A 131      36.346  53.158  37.654  1.00 44.99           C  
ANISOU  850  CA  PRO A 131     5450   5662   5981    216    -11   -799       C  
ATOM    851  C   PRO A 131      35.703  52.705  38.953  1.00 45.20           C  
ANISOU  851  C   PRO A 131     5451   5725   5998    202     10   -817       C  
ATOM    852  O   PRO A 131      36.054  53.200  40.024  1.00 45.42           O  
ANISOU  852  O   PRO A 131     5462   5785   6010    187     22   -832       O  
ATOM    853  CB  PRO A 131      37.466  52.199  37.242  1.00 45.24           C  
ANISOU  853  CB  PRO A 131     5501   5704   5985    217     -7   -752       C  
ATOM    854  CG  PRO A 131      38.598  53.081  36.778  1.00 45.26           C  
ANISOU  854  CG  PRO A 131     5519   5697   5981    217    -18   -742       C  
ATOM    855  CD  PRO A 131      38.479  54.361  37.538  1.00 45.22           C  
ANISOU  855  CD  PRO A 131     5498   5700   5985    207    -18   -779       C  
ATOM    856  N   ASN A 132      34.763  51.777  38.839  1.00 53.95           N  
ANISOU  856  N   ASN A 132     6555   6829   7116    208     14   -815       N  
ATOM    857  CA  ASN A 132      34.092  51.163  39.975  1.00 54.17           C  
ANISOU  857  CA  ASN A 132     6558   6890   7134    196     35   -828       C  
ATOM    858  C   ASN A 132      35.059  50.611  41.039  1.00 54.67           C  
ANISOU  858  C   ASN A 132     6613   7002   7157    178     55   -805       C  
ATOM    859  O   ASN A 132      34.843  50.779  42.233  1.00 54.86           O  
ANISOU  859  O   ASN A 132     6615   7061   7170    162     71   -825       O  
ATOM    860  CB  ASN A 132      33.183  50.039  39.459  1.00 54.04           C  
ANISOU  860  CB  ASN A 132     6544   6858   7132    207     35   -816       C  
ATOM    861  CG  ASN A 132      32.252  49.508  40.519  1.00 54.21           C  
ANISOU  861  CG  ASN A 132     6540   6908   7151    196     53   -834       C  
ATOM    862  OD1 ASN A 132      31.940  50.206  41.489  1.00 54.29           O  
ANISOU  862  OD1 ASN A 132     6528   6939   7159    183     62   -867       O  
ATOM    863  ND2 ASN A 132      31.792  48.266  40.345  1.00 54.29           N  
ANISOU  863  ND2 ASN A 132     6550   6917   7160    201     59   -814       N  
ATOM    864  N   ALA A 133      36.122  49.949  40.588  1.00 42.34           N  
ANISOU  864  N   ALA A 133     5069   5442   5575    181     55   -763       N  
ATOM    865  CA  ALA A 133      37.069  49.293  41.475  1.00 42.78           C  
ANISOU  865  CA  ALA A 133     5119   5540   5594    166     72   -736       C  
ATOM    866  C   ALA A 133      38.435  49.967  41.374  1.00 42.87           C  
ANISOU  866  C   ALA A 133     5143   5556   5588    163     68   -723       C  
ATOM    867  O   ALA A 133      38.728  50.614  40.371  1.00 42.63           O  
ANISOU  867  O   ALA A 133     5131   5493   5573    175     50   -722       O  
ATOM    868  CB  ALA A 133      37.167  47.822  41.125  1.00 42.94           C  
ANISOU  868  CB  ALA A 133     5148   5562   5605    172     77   -697       C  
ATOM    869  N   ILE A 134      39.274  49.805  42.397  1.00 36.48           N  
ANISOU  869  N   ILE A 134     4324   4788   4747    146     83   -711       N  
ATOM    870  CA  ILE A 134      40.600  50.422  42.412  1.00 36.58           C  
ANISOU  870  CA  ILE A 134     4348   4810   4742    141     80   -698       C  
ATOM    871  C   ILE A 134      41.672  49.459  41.935  1.00 36.78           C  
ANISOU  871  C   ILE A 134     4390   4837   4746    144     81   -651       C  
ATOM    872  O   ILE A 134      42.789  49.858  41.635  1.00 36.82           O  
ANISOU  872  O   ILE A 134     4409   4841   4741    144     76   -636       O  
ATOM    873  CB  ILE A 134      40.989  50.943  43.833  1.00 36.77           C  
ANISOU  873  CB  ILE A 134     4351   4878   4743    120     95   -715       C  
ATOM    874  CG1 ILE A 134      41.258  49.787  44.798  1.00 37.09           C  
ANISOU  874  CG1 ILE A 134     4379   4961   4752    106    115   -690       C  
ATOM    875  CG2 ILE A 134      39.911  51.847  44.371  1.00 36.59           C  
ANISOU  875  CG2 ILE A 134     4308   4855   4740    116     96   -764       C  
ATOM    876  CD1 ILE A 134      41.903  50.230  46.106  1.00 37.25           C  
ANISOU  876  CD1 ILE A 134     4383   5027   4745     85    129   -699       C  
ATOM    877  N   GLY A 135      41.313  48.185  41.849  1.00 29.95           N  
ANISOU  877  N   GLY A 135     3525   3976   3879    148     87   -629       N  
ATOM    878  CA  GLY A 135      42.248  47.151  41.439  1.00 30.13           C  
ANISOU  878  CA  GLY A 135     3562   4002   3885    151     88   -585       C  
ATOM    879  C   GLY A 135      41.528  45.821  41.458  1.00 30.21           C  
ANISOU  879  C   GLY A 135     3566   4015   3899    154     95   -569       C  
ATOM    880  O   GLY A 135      40.373  45.759  41.853  1.00 30.15           O  
ANISOU  880  O   GLY A 135     3543   4009   3904    152    100   -592       O  
ATOM    881  N   VAL A 136      42.197  44.753  41.046  1.00 33.06           N  
ANISOU  881  N   VAL A 136     3937   4375   4248    158     96   -530       N  
ATOM    882  CA  VAL A 136      41.540  43.459  41.019  1.00 33.14           C  
ANISOU  882  CA  VAL A 136     3941   4385   4264    162    101   -514       C  
ATOM    883  C   VAL A 136      42.485  42.350  41.501  1.00 33.46           C  
ANISOU  883  C   VAL A 136     3980   4454   4279    153    111   -474       C  
ATOM    884  O   VAL A 136      43.688  42.329  41.166  1.00 33.53           O  
ANISOU  884  O   VAL A 136     4002   4464   4274    154    108   -451       O  
ATOM    885  CB  VAL A 136      40.987  43.145  39.592  1.00 32.84           C  
ANISOU  885  CB  VAL A 136     3920   4302   4254    184     86   -511       C  
ATOM    886  CG1 VAL A 136      42.108  42.871  38.599  1.00 32.82           C  
ANISOU  886  CG1 VAL A 136     3940   4284   4246    194     76   -480       C  
ATOM    887  CG2 VAL A 136      39.999  41.975  39.632  1.00 32.86           C  
ANISOU  887  CG2 VAL A 136     3914   4303   4269    188     91   -504       C  
ATOM    888  N   VAL A 137      41.943  41.450  42.325  1.00 29.06           N  
ANISOU  888  N   VAL A 137     3405   3921   3715    143    124   -467       N  
ATOM    889  CA  VAL A 137      42.676  40.262  42.727  1.00 29.31           C  
ANISOU  889  CA  VAL A 137     3435   3976   3727    135    132   -427       C  
ATOM    890  C   VAL A 137      42.267  39.108  41.834  1.00 29.29           C  
ANISOU  890  C   VAL A 137     3439   3947   3742    151    126   -406       C  
ATOM    891  O   VAL A 137      41.085  38.811  41.725  1.00 29.19           O  
ANISOU  891  O   VAL A 137     3419   3923   3750    156    126   -421       O  
ATOM    892  CB  VAL A 137      42.422  39.910  44.192  1.00 29.51           C  
ANISOU  892  CB  VAL A 137     3435   4045   3732    114    150   -427       C  
ATOM    893  CG1 VAL A 137      42.942  38.504  44.519  1.00 29.73           C  
ANISOU  893  CG1 VAL A 137     3459   4091   3745    108    156   -385       C  
ATOM    894  CG2 VAL A 137      43.037  40.988  45.094  1.00 29.51           C  
ANISOU  894  CG2 VAL A 137     3429   4075   3710     98    156   -445       C  
ATOM    895  N   GLY A 138      43.246  38.463  41.200  1.00 30.85           N  
ANISOU  895  N   GLY A 138     3650   4136   3934    158    120   -374       N  
ATOM    896  CA  GLY A 138      42.993  37.380  40.262  1.00 30.79           C  
ANISOU  896  CA  GLY A 138     3650   4103   3945    173    113   -353       C  
ATOM    897  C   GLY A 138      43.306  37.759  38.821  1.00 30.50           C  
ANISOU  897  C   GLY A 138     3637   4027   3924    193     97   -354       C  
ATOM    898  O   GLY A 138      43.858  38.814  38.568  1.00 30.40           O  
ANISOU  898  O   GLY A 138     3635   4010   3907    193     91   -366       O  
ATOM    899  N   PRO A 139      42.944  36.907  37.866  1.00 32.68           N  
ANISOU  899  N   PRO A 139     3921   4277   4220    209     89   -342       N  
ATOM    900  CA  PRO A 139      42.236  35.634  38.021  1.00 32.76           C  
ANISOU  900  CA  PRO A 139     3919   4289   4241    210     94   -328       C  
ATOM    901  C   PRO A 139      43.207  34.501  38.406  1.00 33.06           C  
ANISOU  901  C   PRO A 139     3952   4347   4262    203    100   -289       C  
ATOM    902  O   PRO A 139      44.395  34.756  38.656  1.00 33.21           O  
ANISOU  902  O   PRO A 139     3977   4383   4260    195    101   -275       O  
ATOM    903  CB  PRO A 139      41.643  35.419  36.623  1.00 32.35           C  
ANISOU  903  CB  PRO A 139     3881   4194   4216    233     79   -334       C  
ATOM    904  CG  PRO A 139      42.784  35.921  35.717  1.00 32.20           C  
ANISOU  904  CG  PRO A 139     3884   4161   4191    240     69   -325       C  
ATOM    905  CD  PRO A 139      43.322  37.149  36.456  1.00 32.36           C  
ANISOU  905  CD  PRO A 139     3903   4202   4191    226     73   -340       C  
ATOM    906  N   PHE A 140      42.717  33.268  38.429  1.00 28.51           N  
ANISOU  906  N   PHE A 140     3367   3770   3697    206    102   -272       N  
ATOM    907  CA  PHE A 140      43.511  32.110  38.844  1.00 28.77           C  
ANISOU  907  CA  PHE A 140     3393   3821   3718    198    107   -235       C  
ATOM    908  C   PHE A 140      44.401  31.547  37.735  1.00 28.64           C  
ANISOU  908  C   PHE A 140     3392   3783   3707    213     96   -212       C  
ATOM    909  O   PHE A 140      45.580  31.262  37.968  1.00 28.81           O  
ANISOU  909  O   PHE A 140     3415   3820   3712    206     98   -188       O  
ATOM    910  CB  PHE A 140      42.577  31.010  39.361  1.00 28.89           C  
ANISOU  910  CB  PHE A 140     3390   3843   3743    195    113   -226       C  
ATOM    911  CG  PHE A 140      43.275  29.807  39.930  1.00 29.15           C  
ANISOU  911  CG  PHE A 140     3412   3897   3766    185    118   -187       C  
ATOM    912  CD1 PHE A 140      44.352  29.945  40.788  1.00 29.36           C  
ANISOU  912  CD1 PHE A 140     3435   3956   3765    168    125   -171       C  
ATOM    913  CD2 PHE A 140      42.805  28.526  39.653  1.00 29.15           C  
ANISOU  913  CD2 PHE A 140     3405   3886   3786    192    116   -169       C  
ATOM    914  CE1 PHE A 140      44.978  28.830  41.317  1.00 29.54           C  
ANISOU  914  CE1 PHE A 140     3448   3998   3779    159    129   -135       C  
ATOM    915  CE2 PHE A 140      43.443  27.394  40.185  1.00 29.37           C  
ANISOU  915  CE2 PHE A 140     3423   3932   3806    183    120   -132       C  
ATOM    916  CZ  PHE A 140      44.519  27.557  41.025  1.00 29.56           C  
ANISOU  916  CZ  PHE A 140     3443   3987   3801    166    126   -115       C  
ATOM    917  N   THR A 141      43.841  31.377  36.537  1.00 28.72           N  
ANISOU  917  N   THR A 141     3413   3758   3742    232     85   -220       N  
ATOM    918  CA  THR A 141      44.546  30.658  35.472  1.00 28.53           C  
ANISOU  918  CA  THR A 141     3401   3713   3726    247     75   -199       C  
ATOM    919  C   THR A 141      45.061  31.587  34.367  1.00 28.21           C  
ANISOU  919  C   THR A 141     3383   3650   3686    258     64   -211       C  
ATOM    920  O   THR A 141      44.527  32.683  34.150  1.00 28.02           O  
ANISOU  920  O   THR A 141     3366   3615   3666    261     61   -239       O  
ATOM    921  CB  THR A 141      43.649  29.577  34.817  1.00 28.27           C  
ANISOU  921  CB  THR A 141     3364   3657   3721    261     70   -195       C  
ATOM    922  OG1 THR A 141      42.881  30.160  33.757  1.00 27.79           O  
ANISOU  922  OG1 THR A 141     3316   3563   3679    278     60   -220       O  
ATOM    923  CG2 THR A 141      42.703  28.940  35.864  1.00 28.52           C  
ANISOU  923  CG2 THR A 141     3374   3706   3757    250     81   -193       C  
ATOM    924  N   SER A 142      46.100  31.121  33.673  1.00 27.01           N  
ANISOU  924  N   SER A 142     3241   3491   3531    265     59   -190       N  
ATOM    925  CA  SER A 142      46.761  31.896  32.625  1.00 26.90           C  
ANISOU  925  CA  SER A 142     3248   3459   3515    275     48   -196       C  
ATOM    926  C   SER A 142      45.804  32.159  31.484  1.00 26.84           C  
ANISOU  926  C   SER A 142     3251   3417   3531    292     37   -217       C  
ATOM    927  O   SER A 142      45.813  33.236  30.917  1.00 26.81           O  
ANISOU  927  O   SER A 142     3261   3399   3526    297     30   -236       O  
ATOM    928  CB  SER A 142      48.025  31.161  32.100  1.00 26.81           C  
ANISOU  928  CB  SER A 142     3243   3447   3497    278     45   -168       C  
ATOM    929  OG  SER A 142      48.914  30.892  33.173  1.00 26.93           O  
ANISOU  929  OG  SER A 142     3247   3494   3491    261     55   -148       O  
ATOM    930  N   THR A 143      44.986  31.168  31.145  1.00 32.18           N  
ANISOU  930  N   THR A 143     3921   4079   4228    302     35   -214       N  
ATOM    931  CA  THR A 143      43.967  31.359  30.117  1.00 31.64           C  
ANISOU  931  CA  THR A 143     3861   3978   4183    319     24   -235       C  
ATOM    932  C   THR A 143      43.018  32.515  30.486  1.00 31.59           C  
ANISOU  932  C   THR A 143     3854   3969   4181    316     24   -266       C  
ATOM    933  O   THR A 143      42.730  33.364  29.643  1.00 31.21           O  
ANISOU  933  O   THR A 143     3821   3898   4141    325     13   -285       O  
ATOM    934  CB  THR A 143      43.141  30.078  29.894  1.00 31.44           C  
ANISOU  934  CB  THR A 143     3825   3941   4180    329     23   -227       C  
ATOM    935  OG1 THR A 143      44.017  29.001  29.545  1.00 31.45           O  
ANISOU  935  OG1 THR A 143     3825   3943   4180    333     22   -199       O  
ATOM    936  CG2 THR A 143      42.082  30.286  28.789  1.00 30.83           C  
ANISOU  936  CG2 THR A 143     3757   3829   4127    347     11   -249       C  
ATOM    937  N   HIS A 144      42.548  32.547  31.736  1.00 32.03           N  
ANISOU  937  N   HIS A 144     3892   4047   4230    301     36   -271       N  
ATOM    938  CA  HIS A 144      41.644  33.622  32.178  1.00 31.99           C  
ANISOU  938  CA  HIS A 144     3883   4042   4229    297     37   -303       C  
ATOM    939  C   HIS A 144      42.308  34.984  32.034  1.00 31.99           C  
ANISOU  939  C   HIS A 144     3896   4042   4215    293     33   -316       C  
ATOM    940  O   HIS A 144      41.671  35.944  31.640  1.00 31.68           O  
ANISOU  940  O   HIS A 144     3864   3985   4188    298     25   -342       O  
ATOM    941  CB  HIS A 144      41.225  33.458  33.639  1.00 32.44           C  
ANISOU  941  CB  HIS A 144     3918   4130   4276    279     52   -305       C  
ATOM    942  CG  HIS A 144      40.124  32.470  33.866  1.00 32.40           C  
ANISOU  942  CG  HIS A 144     3899   4123   4290    282     56   -305       C  
ATOM    943  ND1 HIS A 144      40.336  31.108  33.887  1.00 32.52           N  
ANISOU  943  ND1 HIS A 144     3907   4142   4308    283     59   -276       N  
ATOM    944  CD2 HIS A 144      38.805  32.650  34.120  1.00 32.27           C  
ANISOU  944  CD2 HIS A 144     3873   4100   4290    283     58   -329       C  
ATOM    945  CE1 HIS A 144      39.195  30.490  34.140  1.00 32.47           C  
ANISOU  945  CE1 HIS A 144     3887   4132   4320    285     63   -283       C  
ATOM    946  NE2 HIS A 144      38.251  31.403  34.286  1.00 32.32           N  
ANISOU  946  NE2 HIS A 144     3866   4107   4309    285     62   -315       N  
ATOM    947  N   ALA A 145      43.600  35.050  32.377  1.00 31.15           N  
ANISOU  947  N   ALA A 145     3794   3957   4086    283     37   -297       N  
ATOM    948  CA  ALA A 145      44.320  36.316  32.400  1.00 31.21           C  
ANISOU  948  CA  ALA A 145     3811   3968   4079    277     35   -307       C  
ATOM    949  C   ALA A 145      44.579  36.810  30.974  1.00 30.79           C  
ANISOU  949  C   ALA A 145     3780   3883   4034    292     19   -310       C  
ATOM    950  O   ALA A 145      44.425  37.992  30.696  1.00 30.61           O  
ANISOU  950  O   ALA A 145     3767   3850   4015    293     12   -331       O  
ATOM    951  CB  ALA A 145      45.633  36.178  33.181  1.00 31.65           C  
ANISOU  951  CB  ALA A 145     3863   4055   4107    262     44   -284       C  
ATOM    952  N   LEU A 146      44.941  35.901  30.081  1.00 36.14           N  
ANISOU  952  N   LEU A 146     4465   4548   4717    304     13   -291       N  
ATOM    953  CA  LEU A 146      45.265  36.278  28.698  1.00 35.74           C  
ANISOU  953  CA  LEU A 146     4436   4470   4673    317     -1   -292       C  
ATOM    954  C   LEU A 146      44.055  36.855  27.961  1.00 35.26           C  
ANISOU  954  C   LEU A 146     4382   4380   4636    330    -13   -318       C  
ATOM    955  O   LEU A 146      44.191  37.798  27.184  1.00 35.02           O  
ANISOU  955  O   LEU A 146     4367   4331   4607    335    -25   -328       O  
ATOM    956  CB  LEU A 146      45.838  35.079  27.939  1.00 35.62           C  
ANISOU  956  CB  LEU A 146     4425   4449   4659    327     -3   -266       C  
ATOM    957  CG  LEU A 146      47.277  34.766  28.398  1.00 36.02           C  
ANISOU  957  CG  LEU A 146     4474   4524   4687    316      5   -241       C  
ATOM    958  CD1 LEU A 146      47.808  33.450  27.828  1.00 35.92           C  
ANISOU  958  CD1 LEU A 146     4461   4508   4678    324      4   -216       C  
ATOM    959  CD2 LEU A 146      48.177  35.905  27.972  1.00 36.03           C  
ANISOU  959  CD2 LEU A 146     4492   4523   4674    313     -1   -245       C  
ATOM    960  N   SER A 147      42.877  36.304  28.230  1.00 36.64           N  
ANISOU  960  N   SER A 147     4544   4549   4828    333    -11   -328       N  
ATOM    961  CA  SER A 147      41.641  36.788  27.623  1.00 36.17           C  
ANISOU  961  CA  SER A 147     4489   4462   4793    345    -22   -353       C  
ATOM    962  C   SER A 147      41.299  38.228  27.997  1.00 36.19           C  
ANISOU  962  C   SER A 147     4492   4462   4795    338    -25   -380       C  
ATOM    963  O   SER A 147      40.726  38.954  27.201  1.00 35.78           O  
ANISOU  963  O   SER A 147     4451   4385   4760    347    -38   -399       O  
ATOM    964  CB  SER A 147      40.477  35.887  28.023  1.00 36.09           C  
ANISOU  964  CB  SER A 147     4462   4451   4800    348    -16   -359       C  
ATOM    965  OG  SER A 147      40.675  34.587  27.507  1.00 35.99           O  
ANISOU  965  OG  SER A 147     4449   4433   4793    357    -16   -336       O  
ATOM    966  N   ILE A 148      41.645  38.628  29.214  1.00 28.96           N  
ANISOU  966  N   ILE A 148     3565   3576   3864    321    -12   -383       N  
ATOM    967  CA  ILE A 148      41.122  39.874  29.769  1.00 28.97           C  
ANISOU  967  CA  ILE A 148     3561   3578   3868    314    -13   -412       C  
ATOM    968  C   ILE A 148      42.178  40.943  30.067  1.00 29.21           C  
ANISOU  968  C   ILE A 148     3598   3622   3880    303    -13   -413       C  
ATOM    969  O   ILE A 148      41.855  42.126  30.037  1.00 29.07           O  
ANISOU  969  O   ILE A 148     3583   3593   3869    302    -20   -437       O  
ATOM    970  CB  ILE A 148      40.324  39.606  31.078  1.00 29.23           C  
ANISOU  970  CB  ILE A 148     3571   3634   3902    303      2   -425       C  
ATOM    971  CG1 ILE A 148      41.278  39.148  32.197  1.00 29.80           C  
ANISOU  971  CG1 ILE A 148     3631   3744   3947    286     18   -404       C  
ATOM    972  CG2 ILE A 148      39.196  38.601  30.814  1.00 29.00           C  
ANISOU  972  CG2 ILE A 148     3533   3590   3894    313      1   -426       C  
ATOM    973  CD1 ILE A 148      40.620  38.892  33.518  1.00 30.10           C  
ANISOU  973  CD1 ILE A 148     3647   3809   3982    273     33   -413       C  
ATOM    974  N   ALA A 149      43.417  40.534  30.348  1.00 29.96           N  
ANISOU  974  N   ALA A 149     3695   3738   3951    296     -5   -387       N  
ATOM    975  CA  ALA A 149      44.458  41.467  30.827  1.00 30.24           C  
ANISOU  975  CA  ALA A 149     3733   3790   3965    283     -2   -386       C  
ATOM    976  C   ALA A 149      44.694  42.709  29.958  1.00 29.98           C  
ANISOU  976  C   ALA A 149     3718   3734   3939    289    -17   -399       C  
ATOM    977  O   ALA A 149      44.872  43.802  30.498  1.00 30.09           O  
ANISOU  977  O   ALA A 149     3729   3756   3948    279    -17   -415       O  
ATOM    978  CB  ALA A 149      45.801  40.723  31.015  1.00 30.58           C  
ANISOU  978  CB  ALA A 149     3778   3855   3985    277      6   -354       C  
ATOM    979  N   PRO A 150      44.734  42.552  28.618  1.00 36.76           N  
ANISOU  979  N   PRO A 150     4594   4565   4808    303    -31   -391       N  
ATOM    980  CA  PRO A 150      44.942  43.743  27.785  1.00 36.54           C  
ANISOU  980  CA  PRO A 150     4582   4515   4785    307    -46   -402       C  
ATOM    981  C   PRO A 150      43.957  44.877  28.063  1.00 36.35           C  
ANISOU  981  C   PRO A 150     4554   4479   4780    306    -53   -435       C  
ATOM    982  O   PRO A 150      44.342  46.035  28.022  1.00 36.38           O  
ANISOU  982  O   PRO A 150     4564   4478   4781    301    -60   -445       O  
ATOM    983  CB  PRO A 150      44.749  43.202  26.365  1.00 36.14           C  
ANISOU  983  CB  PRO A 150     4549   4437   4747    324    -59   -391       C  
ATOM    984  CG  PRO A 150      45.192  41.785  26.464  1.00 36.29           C  
ANISOU  984  CG  PRO A 150     4563   4471   4756    325    -49   -366       C  
ATOM    985  CD  PRO A 150      44.802  41.310  27.817  1.00 36.59           C  
ANISOU  985  CD  PRO A 150     4579   4535   4790    315    -33   -370       C  
ATOM    986  N   ILE A 151      42.705  44.552  28.356  1.00 37.00           N  
ANISOU  986  N   ILE A 151     4623   4555   4880    310    -51   -452       N  
ATOM    987  CA  ILE A 151      41.734  45.595  28.647  1.00 36.81           C  
ANISOU  987  CA  ILE A 151     4592   4519   4875    308    -58   -486       C  
ATOM    988  C   ILE A 151      42.136  46.331  29.925  1.00 37.17           C  
ANISOU  988  C   ILE A 151     4624   4593   4907    291    -46   -498       C  
ATOM    989  O   ILE A 151      42.034  47.565  30.012  1.00 37.09           O  
ANISOU  989  O   ILE A 151     4614   4574   4904    288    -54   -520       O  
ATOM    990  CB  ILE A 151      40.307  45.019  28.752  1.00 36.55           C  
ANISOU  990  CB  ILE A 151     4548   4476   4865    316    -57   -502       C  
ATOM    991  CG1 ILE A 151      39.907  44.400  27.401  1.00 36.11           C  
ANISOU  991  CG1 ILE A 151     4507   4390   4825    333    -70   -492       C  
ATOM    992  CG2 ILE A 151      39.318  46.100  29.120  1.00 36.36           C  
ANISOU  992  CG2 ILE A 151     4514   4440   4860    314    -63   -539       C  
ATOM    993  CD1 ILE A 151      39.581  42.917  27.466  1.00 36.13           C  
ANISOU  993  CD1 ILE A 151     4501   4399   4826    339    -61   -476       C  
ATOM    994  N   PHE A 152      42.627  45.577  30.906  1.00 30.40           N  
ANISOU  994  N   PHE A 152     3754   3769   4028    280    -28   -483       N  
ATOM    995  CA  PHE A 152      43.120  46.187  32.140  1.00 30.75           C  
ANISOU  995  CA  PHE A 152     3785   3844   4055    263    -16   -492       C  
ATOM    996  C   PHE A 152      44.429  46.964  31.931  1.00 30.90           C  
ANISOU  996  C   PHE A 152     3817   3867   4058    258    -20   -481       C  
ATOM    997  O   PHE A 152      44.599  48.028  32.487  1.00 30.97           O  
ANISOU  997  O   PHE A 152     3820   3883   4064    249    -20   -500       O  
ATOM    998  CB  PHE A 152      43.327  45.129  33.222  1.00 31.14           C  
ANISOU  998  CB  PHE A 152     3818   3929   4086    253      3   -476       C  
ATOM    999  CG  PHE A 152      42.057  44.567  33.785  1.00 31.09           C  
ANISOU  999  CG  PHE A 152     3794   3926   4092    252     11   -491       C  
ATOM   1000  CD1 PHE A 152      41.328  45.277  34.713  1.00 31.11           C  
ANISOU 1000  CD1 PHE A 152     3780   3941   4101    243     16   -522       C  
ATOM   1001  CD2 PHE A 152      41.613  43.309  33.418  1.00 31.04           C  
ANISOU 1001  CD2 PHE A 152     3787   3913   4092    261     13   -475       C  
ATOM   1002  CE1 PHE A 152      40.146  44.755  35.273  1.00 31.10           C  
ANISOU 1002  CE1 PHE A 152     3760   3945   4110    242     24   -537       C  
ATOM   1003  CE2 PHE A 152      40.443  42.777  33.973  1.00 31.01           C  
ANISOU 1003  CE2 PHE A 152     3767   3915   4101    260     20   -488       C  
ATOM   1004  CZ  PHE A 152      39.711  43.505  34.909  1.00 31.06           C  
ANISOU 1004  CZ  PHE A 152     3756   3933   4112    250     26   -519       C  
ATOM   1005  N   MET A 153      45.359  46.424  31.148  1.00 31.37           N  
ANISOU 1005  N   MET A 153     3892   3922   4106    264    -23   -452       N  
ATOM   1006  CA  MET A 153      46.668  47.086  30.953  1.00 31.54           C  
ANISOU 1006  CA  MET A 153     3925   3948   4110    258    -26   -440       C  
ATOM   1007  C   MET A 153      46.537  48.487  30.344  1.00 31.30           C  
ANISOU 1007  C   MET A 153     3906   3893   4095    261    -43   -460       C  
ATOM   1008  O   MET A 153      47.332  49.379  30.672  1.00 31.47           O  
ANISOU 1008  O   MET A 153     3929   3924   4106    252    -43   -462       O  
ATOM   1009  CB  MET A 153      47.590  46.242  30.066  1.00 31.58           C  
ANISOU 1009  CB  MET A 153     3946   3949   4104    265    -28   -407       C  
ATOM   1010  CG  MET A 153      47.856  44.807  30.550  1.00 31.81           C  
ANISOU 1010  CG  MET A 153     3966   4001   4119    263    -14   -383       C  
ATOM   1011  SD  MET A 153      48.622  44.689  32.194  1.00 32.30           S  
ANISOU 1011  SD  MET A 153     4009   4109   4155    242      6   -377       S  
ATOM   1012  CE  MET A 153      47.198  44.417  33.240  1.00 32.31           C  
ANISOU 1012  CE  MET A 153     3987   4121   4167    238     15   -399       C  
ATOM   1013  N   THR A 154      45.513  48.687  29.512  1.00 46.24           N  
ANISOU 1013  N   THR A 154     5804   5753   6013    273    -57   -474       N  
ATOM   1014  CA  THR A 154      45.358  49.924  28.741  1.00 45.99           C  
ANISOU 1014  CA  THR A 154     5784   5692   5997    278    -76   -489       C  
ATOM   1015  C   THR A 154      45.392  51.182  29.599  1.00 46.09           C  
ANISOU 1015  C   THR A 154     5786   5714   6013    266    -75   -514       C  
ATOM   1016  O   THR A 154      46.086  52.134  29.266  1.00 46.14           O  
ANISOU 1016  O   THR A 154     5802   5712   6016    263    -85   -514       O  
ATOM   1017  CB  THR A 154      44.040  49.932  27.920  1.00 45.52           C  
ANISOU 1017  CB  THR A 154     5729   5600   5968    292    -91   -505       C  
ATOM   1018  OG1 THR A 154      44.026  48.808  27.039  1.00 45.38           O  
ANISOU 1018  OG1 THR A 154     5722   5572   5948    303    -93   -483       O  
ATOM   1019  CG2 THR A 154      43.952  51.194  27.076  1.00 45.29           C  
ANISOU 1019  CG2 THR A 154     5713   5540   5955    296   -112   -518       C  
ATOM   1020  N   ASN A 155      44.674  51.186  30.714  1.00 53.45           N  
ANISOU 1020  N   ASN A 155     6698   6663   6949    259    -64   -536       N  
ATOM   1021  CA  ASN A 155      44.725  52.342  31.610  1.00 53.55           C  
ANISOU 1021  CA  ASN A 155     6697   6687   6963    248    -62   -562       C  
ATOM   1022  C   ASN A 155      45.521  52.072  32.886  1.00 53.96           C  
ANISOU 1022  C   ASN A 155     6734   6781   6986    232    -42   -555       C  
ATOM   1023  O   ASN A 155      45.354  52.754  33.889  1.00 54.04           O  
ANISOU 1023  O   ASN A 155     6728   6808   6996    221    -36   -578       O  
ATOM   1024  CB  ASN A 155      43.310  52.804  31.952  1.00 53.28           C  
ANISOU 1024  CB  ASN A 155     6648   6641   6956    250    -66   -598       C  
ATOM   1025  CG  ASN A 155      42.578  53.353  30.742  1.00 52.85           C  
ANISOU 1025  CG  ASN A 155     6607   6543   6931    264    -89   -609       C  
ATOM   1026  OD1 ASN A 155      43.055  54.284  30.073  1.00 52.78           O  
ANISOU 1026  OD1 ASN A 155     6611   6514   6928    265   -105   -608       O  
ATOM   1027  ND2 ASN A 155      41.438  52.751  30.424  1.00 52.58           N  
ANISOU 1027  ND2 ASN A 155     6569   6493   6915    274    -92   -617       N  
ATOM   1028  N   LEU A 156      46.401  51.082  32.819  1.00 40.26           N  
ANISOU 1028  N   LEU A 156     5006   5063   5229    231    -33   -522       N  
ATOM   1029  CA  LEU A 156      47.252  50.698  33.943  1.00 40.64           C  
ANISOU 1029  CA  LEU A 156     5043   5151   5248    217    -15   -510       C  
ATOM   1030  C   LEU A 156      46.420  50.375  35.194  1.00 40.74           C  
ANISOU 1030  C   LEU A 156     5031   5188   5259    207      0   -528       C  
ATOM   1031  O   LEU A 156      46.774  50.751  36.310  1.00 40.94           O  
ANISOU 1031  O   LEU A 156     5042   5243   5270    193     12   -538       O  
ATOM   1032  CB  LEU A 156      48.285  51.798  34.232  1.00 40.78           C  
ANISOU 1032  CB  LEU A 156     5063   5177   5254    207    -16   -513       C  
ATOM   1033  CG  LEU A 156      49.258  52.145  33.087  1.00 40.75           C  
ANISOU 1033  CG  LEU A 156     5083   5153   5248    213    -29   -493       C  
ATOM   1034  CD1 LEU A 156      50.341  53.118  33.573  1.00 40.94           C  
ANISOU 1034  CD1 LEU A 156     5106   5191   5258    202    -28   -495       C  
ATOM   1035  CD2 LEU A 156      49.924  50.902  32.492  1.00 40.87           C  
ANISOU 1035  CD2 LEU A 156     5109   5171   5247    219    -25   -457       C  
ATOM   1036  N   PHE A 157      45.302  49.690  34.987  1.00 31.97           N  
ANISOU 1036  N   PHE A 157     3916   4066   4165    216      0   -534       N  
ATOM   1037  CA  PHE A 157      44.471  49.196  36.079  1.00 32.07           C  
ANISOU 1037  CA  PHE A 157     3907   4103   4177    208     14   -548       C  
ATOM   1038  C   PHE A 157      45.199  48.007  36.709  1.00 32.43           C  
ANISOU 1038  C   PHE A 157     3947   4181   4195    199     31   -517       C  
ATOM   1039  O   PHE A 157      45.499  47.042  36.018  1.00 32.45           O  
ANISOU 1039  O   PHE A 157     3960   4175   4194    208     29   -489       O  
ATOM   1040  CB  PHE A 157      43.093  48.785  35.561  1.00 31.78           C  
ANISOU 1040  CB  PHE A 157     3868   4042   4166    220      8   -561       C  
ATOM   1041  CG  PHE A 157      42.096  48.494  36.649  1.00 31.85           C  
ANISOU 1041  CG  PHE A 157     3853   4072   4178    211     22   -582       C  
ATOM   1042  CD1 PHE A 157      42.133  47.295  37.341  1.00 32.14           C  
ANISOU 1042  CD1 PHE A 157     3878   4136   4197    204     38   -563       C  
ATOM   1043  CD2 PHE A 157      41.133  49.429  36.992  1.00 31.65           C  
ANISOU 1043  CD2 PHE A 157     3815   4039   4173    210     18   -621       C  
ATOM   1044  CE1 PHE A 157      41.217  47.025  38.344  1.00 32.23           C  
ANISOU 1044  CE1 PHE A 157     3868   4168   4210    196     50   -581       C  
ATOM   1045  CE2 PHE A 157      40.204  49.164  38.001  1.00 31.74           C  
ANISOU 1045  CE2 PHE A 157     3803   4070   4185    201     31   -642       C  
ATOM   1046  CZ  PHE A 157      40.255  47.967  38.683  1.00 32.03           C  
ANISOU 1046  CZ  PHE A 157     3830   4137   4204    194     48   -621       C  
ATOM   1047  N   PRO A 158      45.511  48.077  38.017  1.00 34.58           N  
ANISOU 1047  N   PRO A 158     4201   4491   4446    182     46   -521       N  
ATOM   1048  CA  PRO A 158      46.369  47.016  38.559  1.00 34.89           C  
ANISOU 1048  CA  PRO A 158     4237   4560   4458    174     59   -489       C  
ATOM   1049  C   PRO A 158      45.667  45.658  38.719  1.00 34.97           C  
ANISOU 1049  C   PRO A 158     4239   4577   4471    176     67   -475       C  
ATOM   1050  O   PRO A 158      44.562  45.594  39.254  1.00 34.93           O  
ANISOU 1050  O   PRO A 158     4218   4576   4476    173     72   -496       O  
ATOM   1051  CB  PRO A 158      46.811  47.578  39.917  1.00 35.07           C  
ANISOU 1051  CB  PRO A 158     4243   4621   4460    155     72   -500       C  
ATOM   1052  CG  PRO A 158      45.787  48.601  40.283  1.00 34.89           C  
ANISOU 1052  CG  PRO A 158     4208   4593   4455    153     70   -543       C  
ATOM   1053  CD  PRO A 158      45.252  49.158  38.986  1.00 34.57           C  
ANISOU 1053  CD  PRO A 158     4184   4506   4444    170     51   -555       C  
ATOM   1054  N   MET A 159      46.306  44.596  38.225  1.00 36.60           N  
ANISOU 1054  N   MET A 159     4455   4781   4669    182     67   -440       N  
ATOM   1055  CA  MET A 159      45.877  43.224  38.494  1.00 36.73           C  
ANISOU 1055  CA  MET A 159     4463   4809   4685    182     76   -421       C  
ATOM   1056  C   MET A 159      46.951  42.532  39.324  1.00 37.05           C  
ANISOU 1056  C   MET A 159     4497   4885   4697    168     88   -392       C  
ATOM   1057  O   MET A 159      48.120  42.528  38.960  1.00 37.11           O  
ANISOU 1057  O   MET A 159     4517   4893   4692    169     85   -371       O  
ATOM   1058  CB  MET A 159      45.639  42.403  37.213  1.00 36.56           C  
ANISOU 1058  CB  MET A 159     4456   4755   4681    200     65   -404       C  
ATOM   1059  CG  MET A 159      44.857  43.074  36.119  1.00 36.17           C  
ANISOU 1059  CG  MET A 159     4419   4666   4658    216     49   -426       C  
ATOM   1060  SD  MET A 159      44.635  41.989  34.683  1.00 35.92           S  
ANISOU 1060  SD  MET A 159     4403   4601   4644    236     38   -405       S  
ATOM   1061  CE  MET A 159      43.518  40.743  35.347  1.00 36.02           C  
ANISOU 1061  CE  MET A 159     4395   4625   4665    234     49   -403       C  
ATOM   1062  N   VAL A 160      46.542  41.951  40.444  1.00 28.69           N  
ANISOU 1062  N   VAL A 160     3418   3855   3627    155    101   -390       N  
ATOM   1063  CA  VAL A 160      47.408  41.111  41.228  1.00 28.93           C  
ANISOU 1063  CA  VAL A 160     3441   3919   3633    142    112   -360       C  
ATOM   1064  C   VAL A 160      46.849  39.707  41.230  1.00 29.04           C  
ANISOU 1064  C   VAL A 160     3447   3933   3653    145    116   -339       C  
ATOM   1065  O   VAL A 160      45.890  39.412  41.946  1.00 29.09           O  
ANISOU 1065  O   VAL A 160     3436   3953   3662    138    125   -350       O  
ATOM   1066  CB  VAL A 160      47.544  41.611  42.673  1.00 29.02           C  
ANISOU 1066  CB  VAL A 160     3434   3972   3622    121    126   -372       C  
ATOM   1067  CG1 VAL A 160      48.562  40.751  43.431  1.00 29.20           C  
ANISOU 1067  CG1 VAL A 160     3451   4027   3618    108    135   -338       C  
ATOM   1068  CG2 VAL A 160      47.921  43.109  42.682  1.00 28.90           C  
ANISOU 1068  CG2 VAL A 160     3423   3952   3604    119    121   -399       C  
ATOM   1069  N   SER A 161      47.465  38.848  40.431  1.00 31.17           N  
ANISOU 1069  N   SER A 161     3729   4188   3926    155    110   -310       N  
ATOM   1070  CA  SER A 161      47.015  37.478  40.282  1.00 31.26           C  
ANISOU 1070  CA  SER A 161     3734   4195   3947    160    112   -289       C  
ATOM   1071  C   SER A 161      47.570  36.564  41.377  1.00 31.49           C  
ANISOU 1071  C   SER A 161     3749   4261   3955    144    123   -261       C  
ATOM   1072  O   SER A 161      48.770  36.606  41.685  1.00 31.56           O  
ANISOU 1072  O   SER A 161     3760   4287   3943    136    125   -242       O  
ATOM   1073  CB  SER A 161      47.404  36.954  38.900  1.00 31.12           C  
ANISOU 1073  CB  SER A 161     3736   4145   3945    179     99   -271       C  
ATOM   1074  OG  SER A 161      46.988  35.610  38.744  1.00 31.18           O  
ANISOU 1074  OG  SER A 161     3737   4147   3963    184    100   -251       O  
ATOM   1075  N   TYR A 162      46.688  35.756  41.972  1.00 30.74           N  
ANISOU 1075  N   TYR A 162     3638   4178   3864    138    131   -257       N  
ATOM   1076  CA  TYR A 162      47.099  34.789  42.999  1.00 30.93           C  
ANISOU 1076  CA  TYR A 162     3646   4235   3870    122    141   -228       C  
ATOM   1077  C   TYR A 162      47.470  33.423  42.382  1.00 31.00           C  
ANISOU 1077  C   TYR A 162     3659   4230   3889    131    136   -193       C  
ATOM   1078  O   TYR A 162      47.830  32.487  43.100  1.00 31.12           O  
ANISOU 1078  O   TYR A 162     3663   4269   3893    120    142   -165       O  
ATOM   1079  CB  TYR A 162      46.002  34.609  44.054  1.00 30.99           C  
ANISOU 1079  CB  TYR A 162     3632   4266   3875    109    153   -241       C  
ATOM   1080  CG  TYR A 162      44.673  34.246  43.435  1.00 30.94           C  
ANISOU 1080  CG  TYR A 162     3624   4233   3898    122    149   -255       C  
ATOM   1081  CD1 TYR A 162      44.324  32.915  43.234  1.00 31.03           C  
ANISOU 1081  CD1 TYR A 162     3630   4237   3922    127    148   -231       C  
ATOM   1082  CD2 TYR A 162      43.788  35.230  43.011  1.00 30.76           C  
ANISOU 1082  CD2 TYR A 162     3607   4190   3892    131    145   -293       C  
ATOM   1083  CE1 TYR A 162      43.119  32.567  42.641  1.00 30.94           C  
ANISOU 1083  CE1 TYR A 162     3619   4200   3938    140    144   -244       C  
ATOM   1084  CE2 TYR A 162      42.575  34.890  42.410  1.00 30.66           C  
ANISOU 1084  CE2 TYR A 162     3593   4151   3907    144    140   -306       C  
ATOM   1085  CZ  TYR A 162      42.247  33.558  42.227  1.00 30.74           C  
ANISOU 1085  CZ  TYR A 162     3597   4155   3928    148    141   -282       C  
ATOM   1086  OH  TYR A 162      41.058  33.200  41.618  1.00 30.60           O  
ANISOU 1086  OH  TYR A 162     3578   4110   3937    162    136   -294       O  
ATOM   1087  N   GLY A 163      47.376  33.286  41.064  1.00 27.73           N  
ANISOU 1087  N   GLY A 163     3261   3779   3497    152    124   -194       N  
ATOM   1088  CA  GLY A 163      47.652  31.983  40.482  1.00 27.65           C  
ANISOU 1088  CA  GLY A 163     3252   3755   3498    161    119   -164       C  
ATOM   1089  C   GLY A 163      48.351  31.916  39.138  1.00 27.47           C  
ANISOU 1089  C   GLY A 163     3249   3702   3486    179    106   -156       C  
ATOM   1090  O   GLY A 163      48.913  30.879  38.781  1.00 27.50           O  
ANISOU 1090  O   GLY A 163     3253   3700   3494    184    103   -128       O  
ATOM   1091  N   CYS A 164      48.325  33.008  38.390  1.00 31.03           N  
ANISOU 1091  N   CYS A 164     3715   4133   3941    189     99   -180       N  
ATOM   1092  CA ACYS A 164      48.825  32.992  37.027  0.46 30.81           C  
ANISOU 1092  CA ACYS A 164     3707   4074   3925    206     87   -175       C  
ATOM   1093  CA BCYS A 164      48.831  32.983  37.013  0.54 30.80           C  
ANISOU 1093  CA BCYS A 164     3706   4073   3924    206     87   -175       C  
ATOM   1094  C   CYS A 164      50.334  32.758  36.943  1.00 30.90           C  
ANISOU 1094  C   CYS A 164     3725   4096   3920    202     86   -149       C  
ATOM   1095  O   CYS A 164      51.110  33.538  37.465  1.00 31.00           O  
ANISOU 1095  O   CYS A 164     3739   4127   3912    191     90   -152       O  
ATOM   1096  CB ACYS A 164      48.478  34.299  36.343  0.46 30.56           C  
ANISOU 1096  CB ACYS A 164     3690   4022   3901    214     80   -206       C  
ATOM   1097  CB BCYS A 164      48.480  34.277  36.287  0.54 30.56           C  
ANISOU 1097  CB BCYS A 164     3690   4020   3900    215     79   -205       C  
ATOM   1098  SG ACYS A 164      48.624  34.141  34.613  0.46 30.19           S  
ANISOU 1098  SG ACYS A 164     3664   3935   3872    237     64   -204       S  
ATOM   1099  SG BCYS A 164      46.742  34.383  35.914  0.54 30.29           S  
ANISOU 1099  SG BCYS A 164     3652   3962   3894    226     75   -234       S  
ATOM   1100  N   SER A 165      50.745  31.685  36.281  1.00 30.35           N  
ANISOU 1100  N   SER A 165     3658   4014   3860    212     81   -126       N  
ATOM   1101  CA  SER A 165      52.166  31.374  36.283  1.00 30.43           C  
ANISOU 1101  CA  SER A 165     3672   4035   3856    208     81   -101       C  
ATOM   1102  C   SER A 165      52.802  31.411  34.898  1.00 30.19           C  
ANISOU 1102  C   SER A 165     3660   3978   3834    224     70    -99       C  
ATOM   1103  O   SER A 165      53.949  31.034  34.749  1.00 30.22           O  
ANISOU 1103  O   SER A 165     3666   3987   3829    222     69    -78       O  
ATOM   1104  CB  SER A 165      52.418  30.004  36.949  1.00 30.58           C  
ANISOU 1104  CB  SER A 165     3674   4071   3874    200     85    -71       C  
ATOM   1105  OG  SER A 165      51.748  28.943  36.299  1.00 30.44           O  
ANISOU 1105  OG  SER A 165     3653   4032   3881    213     80    -63       O  
ATOM   1106  N   GLY A 166      52.074  31.881  33.895  1.00 29.01           N  
ANISOU 1106  N   GLY A 166     3522   3800   3700    238     62   -120       N  
ATOM   1107  CA  GLY A 166      52.615  31.958  32.546  1.00 28.72           C  
ANISOU 1107  CA  GLY A 166     3503   3739   3671    253     51   -118       C  
ATOM   1108  C   GLY A 166      53.810  32.896  32.474  1.00 28.81           C  
ANISOU 1108  C   GLY A 166     3526   3758   3661    247     51   -118       C  
ATOM   1109  O   GLY A 166      53.775  34.010  33.012  1.00 28.92           O  
ANISOU 1109  O   GLY A 166     3542   3782   3664    238     54   -134       O  
ATOM   1110  N   SER A 167      54.872  32.447  31.814  1.00 35.98           N  
ANISOU 1110  N   SER A 167     4442   4662   4567    251     47   -100       N  
ATOM   1111  CA  SER A 167      56.120  33.200  31.828  1.00 36.10           C  
ANISOU 1111  CA  SER A 167     4467   4688   4563    244     48    -96       C  
ATOM   1112  C   SER A 167      55.987  34.518  31.075  1.00 35.93           C  
ANISOU 1112  C   SER A 167     4463   4649   4540    250     41   -119       C  
ATOM   1113  O   SER A 167      56.696  35.470  31.387  1.00 36.06           O  
ANISOU 1113  O   SER A 167     4485   4677   4540    241     43   -123       O  
ATOM   1114  CB  SER A 167      57.274  32.366  31.250  1.00 36.04           C  
ANISOU 1114  CB  SER A 167     4462   4678   4552    248     45    -72       C  
ATOM   1115  OG  SER A 167      57.137  32.186  29.858  1.00 35.69           O  
ANISOU 1115  OG  SER A 167     4431   4606   4523    265     35    -77       O  
ATOM   1116  N   VAL A 168      55.048  34.588  30.130  1.00 35.86           N  
ANISOU 1116  N   VAL A 168     4462   4613   4550    264     32   -134       N  
ATOM   1117  CA  VAL A 168      54.851  35.790  29.333  1.00 35.65           C  
ANISOU 1117  CA  VAL A 168     4452   4567   4525    269     24   -154       C  
ATOM   1118  C   VAL A 168      54.396  36.981  30.167  1.00 35.79           C  
ANISOU 1118  C   VAL A 168     4467   4595   4538    259     27   -175       C  
ATOM   1119  O   VAL A 168      54.594  38.119  29.756  1.00 35.71           O  
ANISOU 1119  O   VAL A 168     4469   4575   4524    259     21   -188       O  
ATOM   1120  CB  VAL A 168      53.824  35.563  28.182  1.00 35.21           C  
ANISOU 1120  CB  VAL A 168     4404   4480   4493    287     13   -166       C  
ATOM   1121  CG1 VAL A 168      52.361  35.478  28.706  1.00 35.14           C  
ANISOU 1121  CG1 VAL A 168     4385   4468   4500    288     15   -182       C  
ATOM   1122  CG2 VAL A 168      53.973  36.649  27.112  1.00 34.97           C  
ANISOU 1122  CG2 VAL A 168     4394   4430   4463    293      2   -179       C  
ATOM   1123  N   PHE A 169      53.824  36.736  31.347  1.00 34.79           N  
ANISOU 1123  N   PHE A 169     4322   4487   4408    249     36   -178       N  
ATOM   1124  CA  PHE A 169      53.381  37.823  32.217  1.00 34.90           C  
ANISOU 1124  CA  PHE A 169     4331   4512   4416    239     40   -200       C  
ATOM   1125  C   PHE A 169      54.546  38.510  32.936  1.00 35.14           C  
ANISOU 1125  C   PHE A 169     4361   4567   4423    224     46   -194       C  
ATOM   1126  O   PHE A 169      54.372  39.529  33.592  1.00 35.19           O  
ANISOU 1126  O   PHE A 169     4364   4583   4423    215     49   -213       O  
ATOM   1127  CB  PHE A 169      52.361  37.307  33.248  1.00 35.03           C  
ANISOU 1127  CB  PHE A 169     4328   4543   4438    233     49   -205       C  
ATOM   1128  CG  PHE A 169      51.057  36.911  32.636  1.00 34.76           C  
ANISOU 1128  CG  PHE A 169     4294   4485   4428    246     43   -217       C  
ATOM   1129  CD1 PHE A 169      50.175  37.878  32.189  1.00 34.50           C  
ANISOU 1129  CD1 PHE A 169     4268   4432   4410    252     36   -245       C  
ATOM   1130  CD2 PHE A 169      50.729  35.584  32.470  1.00 34.73           C  
ANISOU 1130  CD2 PHE A 169     4282   4477   4435    252     44   -201       C  
ATOM   1131  CE1 PHE A 169      48.985  37.527  31.610  1.00 34.20           C  
ANISOU 1131  CE1 PHE A 169     4229   4371   4394    265     30   -256       C  
ATOM   1132  CE2 PHE A 169      49.536  35.226  31.871  1.00 34.42           C  
ANISOU 1132  CE2 PHE A 169     4244   4415   4420    265     38   -212       C  
ATOM   1133  CZ  PHE A 169      48.659  36.201  31.451  1.00 34.16           C  
ANISOU 1133  CZ  PHE A 169     4217   4363   4399    271     31   -240       C  
ATOM   1134  N   SER A 170      55.732  37.939  32.804  1.00 39.58           N  
ANISOU 1134  N   SER A 170     4926   5138   4973    222     48   -170       N  
ATOM   1135  CA  SER A 170      56.927  38.569  33.335  1.00 39.73           C  
ANISOU 1135  CA  SER A 170     4947   5177   4971    210     53   -164       C  
ATOM   1136  C   SER A 170      57.413  39.676  32.390  1.00 39.58           C  
ANISOU 1136  C   SER A 170     4947   5140   4952    216     43   -174       C  
ATOM   1137  O   SER A 170      58.353  40.387  32.710  1.00 39.66           O  
ANISOU 1137  O   SER A 170     4961   5163   4946    206     46   -173       O  
ATOM   1138  CB  SER A 170      58.034  37.529  33.556  1.00 39.85           C  
ANISOU 1138  CB  SER A 170     4958   5210   4975    206     57   -133       C  
ATOM   1139  OG  SER A 170      57.716  36.644  34.624  1.00 40.00           O  
ANISOU 1139  OG  SER A 170     4959   5250   4991    197     66   -122       O  
ATOM   1140  N   LYS A 171      56.775  39.821  31.231  1.00 39.60           N  
ANISOU 1140  N   LYS A 171     4962   5113   4972    230     33   -184       N  
ATOM   1141  CA  LYS A 171      57.146  40.891  30.301  1.00 39.45           C  
ANISOU 1141  CA  LYS A 171     4962   5075   4954    234     23   -194       C  
ATOM   1142  C   LYS A 171      56.405  42.196  30.564  1.00 39.38           C  
ANISOU 1142  C   LYS A 171     4953   5059   4950    231     19   -221       C  
ATOM   1143  O   LYS A 171      55.263  42.385  30.113  1.00 39.16           O  
ANISOU 1143  O   LYS A 171     4927   5010   4941    240     11   -239       O  
ATOM   1144  CB  LYS A 171      56.923  40.433  28.877  1.00 39.18           C  
ANISOU 1144  CB  LYS A 171     4940   5013   4933    250     12   -189       C  
ATOM   1145  CG  LYS A 171      58.018  39.444  28.458  1.00 39.23           C  
ANISOU 1145  CG  LYS A 171     4949   5025   4931    252     14   -163       C  
ATOM   1146  CD  LYS A 171      57.756  38.822  27.119  1.00 38.93           C  
ANISOU 1146  CD  LYS A 171     4922   4963   4907    268      5   -159       C  
ATOM   1147  CE  LYS A 171      58.838  37.802  26.820  1.00 38.98           C  
ANISOU 1147  CE  LYS A 171     4928   4978   4906    269      8   -135       C  
ATOM   1148  NZ  LYS A 171      58.352  36.892  25.760  1.00 38.65           N  
ANISOU 1148  NZ  LYS A 171     4890   4916   4881    284      2   -131       N  
ATOM   1149  N   GLU A 172      57.079  43.080  31.299  1.00 52.92           N  
ANISOU 1149  N   GLU A 172     6665   6791   6650    219     23   -226       N  
ATOM   1150  CA  GLU A 172      56.541  44.370  31.722  1.00 52.87           C  
ANISOU 1150  CA  GLU A 172     6657   6783   6649    213     20   -253       C  
ATOM   1151  C   GLU A 172      55.905  45.141  30.563  1.00 52.61           C  
ANISOU 1151  C   GLU A 172     6639   6716   6635    225      5   -269       C  
ATOM   1152  O   GLU A 172      54.839  45.721  30.713  1.00 52.47           O  
ANISOU 1152  O   GLU A 172     6617   6687   6631    227      1   -293       O  
ATOM   1153  CB  GLU A 172      57.654  45.210  32.371  1.00 53.02           C  
ANISOU 1153  CB  GLU A 172     6676   6822   6649    200     25   -252       C  
ATOM   1154  CG  GLU A 172      57.199  46.352  33.290  1.00 53.03           C  
ANISOU 1154  CG  GLU A 172     6666   6832   6650    190     27   -279       C  
ATOM   1155  CD  GLU A 172      56.616  47.574  32.551  1.00 52.85           C  
ANISOU 1155  CD  GLU A 172     6654   6780   6645    197     13   -303       C  
ATOM   1156  OE1 GLU A 172      56.963  47.803  31.360  1.00 52.75           O  
ANISOU 1156  OE1 GLU A 172     6659   6745   6638    205      2   -295       O  
ATOM   1157  OE2 GLU A 172      55.798  48.311  33.173  1.00 52.79           O  
ANISOU 1157  OE2 GLU A 172     6637   6775   6647    193     13   -329       O  
ATOM   1158  N   ASN A 173      56.554  45.130  29.406  1.00 37.55           N  
ANISOU 1158  N   ASN A 173     4749   4792   4726    232     -3   -256       N  
ATOM   1159  CA  ASN A 173      56.084  45.918  28.280  1.00 37.30           C  
ANISOU 1159  CA  ASN A 173     4733   4730   4711    242    -19   -269       C  
ATOM   1160  C   ASN A 173      54.755  45.391  27.711  1.00 37.00           C  
ANISOU 1160  C   ASN A 173     4695   4671   4694    255    -25   -278       C  
ATOM   1161  O   ASN A 173      53.949  46.177  27.207  1.00 36.77           O  
ANISOU 1161  O   ASN A 173     4672   4618   4682    260    -37   -297       O  
ATOM   1162  CB  ASN A 173      57.159  45.987  27.182  1.00 37.30           C  
ANISOU 1162  CB  ASN A 173     4750   4720   4701    245    -25   -251       C  
ATOM   1163  CG  ASN A 173      57.414  44.658  26.525  1.00 37.23           C  
ANISOU 1163  CG  ASN A 173     4745   4710   4691    254    -24   -230       C  
ATOM   1164  OD1 ASN A 173      58.019  43.776  27.115  1.00 37.41           O  
ANISOU 1164  OD1 ASN A 173     4758   4753   4702    249    -12   -213       O  
ATOM   1165  ND2 ASN A 173      56.947  44.501  25.300  1.00 36.95           N  
ANISOU 1165  ND2 ASN A 173     4722   4649   4668    266    -35   -230       N  
ATOM   1166  N   LEU A 174      54.512  44.084  27.829  1.00 37.13           N  
ANISOU 1166  N   LEU A 174     4703   4693   4711    259    -18   -265       N  
ATOM   1167  CA  LEU A 174      53.204  43.524  27.467  1.00 36.85           C  
ANISOU 1167  CA  LEU A 174     4665   4640   4697    271    -23   -275       C  
ATOM   1168  C   LEU A 174      52.167  43.622  28.601  1.00 36.91           C  
ANISOU 1168  C   LEU A 174     4654   4658   4712    265    -16   -294       C  
ATOM   1169  O   LEU A 174      50.973  43.742  28.336  1.00 36.64           O  
ANISOU 1169  O   LEU A 174     4618   4605   4697    273    -23   -312       O  
ATOM   1170  CB  LEU A 174      53.352  42.065  27.043  1.00 36.80           C  
ANISOU 1170  CB  LEU A 174     4657   4635   4690    279    -20   -254       C  
ATOM   1171  CG  LEU A 174      54.277  41.842  25.847  1.00 36.69           C  
ANISOU 1171  CG  LEU A 174     4660   4611   4671    285    -27   -236       C  
ATOM   1172  CD1 LEU A 174      54.335  40.365  25.507  1.00 36.61           C  
ANISOU 1172  CD1 LEU A 174     4646   4602   4664    293    -23   -218       C  
ATOM   1173  CD2 LEU A 174      53.786  42.658  24.644  1.00 36.37           C  
ANISOU 1173  CD2 LEU A 174     4636   4539   4643    295    -43   -249       C  
ATOM   1174  N   TYR A 175      52.620  43.563  29.861  1.00 31.95           N  
ANISOU 1174  N   TYR A 175     4011   4060   4068    251     -2   -291       N  
ATOM   1175  CA  TYR A 175      51.689  43.547  31.004  1.00 32.03           C  
ANISOU 1175  CA  TYR A 175     4003   4085   4082    244      6   -308       C  
ATOM   1176  C   TYR A 175      52.060  44.534  32.098  1.00 32.24           C  
ANISOU 1176  C   TYR A 175     4020   4134   4096    229     13   -321       C  
ATOM   1177  O   TYR A 175      52.347  44.135  33.215  1.00 32.50           O  
ANISOU 1177  O   TYR A 175     4038   4196   4113    217     26   -315       O  
ATOM   1178  CB  TYR A 175      51.586  42.120  31.576  1.00 32.19           C  
ANISOU 1178  CB  TYR A 175     4010   4124   4098    242     18   -290       C  
ATOM   1179  CG  TYR A 175      51.025  41.205  30.537  1.00 31.93           C  
ANISOU 1179  CG  TYR A 175     3983   4067   4082    258     10   -282       C  
ATOM   1180  CD1 TYR A 175      49.680  41.260  30.210  1.00 31.64           C  
ANISOU 1180  CD1 TYR A 175     3944   4009   4067    267      4   -301       C  
ATOM   1181  CD2 TYR A 175      51.837  40.341  29.827  1.00 31.92           C  
ANISOU 1181  CD2 TYR A 175     3990   4063   4076    264      9   -256       C  
ATOM   1182  CE1 TYR A 175      49.155  40.472  29.228  1.00 31.33           C  
ANISOU 1182  CE1 TYR A 175     3912   3948   4044    282     -3   -296       C  
ATOM   1183  CE2 TYR A 175      51.315  39.532  28.839  1.00 31.62           C  
ANISOU 1183  CE2 TYR A 175     3958   4003   4054    279      2   -251       C  
ATOM   1184  CZ  TYR A 175      49.963  39.607  28.554  1.00 31.32           C  
ANISOU 1184  CZ  TYR A 175     3918   3945   4038    288     -4   -271       C  
ATOM   1185  OH  TYR A 175      49.407  38.819  27.571  1.00 30.98           O  
ANISOU 1185  OH  TYR A 175     3880   3880   4011    303    -12   -267       O  
ATOM   1186  N   PRO A 176      52.013  45.837  31.777  1.00 33.54           N  
ANISOU 1186  N   PRO A 176     4193   4284   4267    229      3   -340       N  
ATOM   1187  CA  PRO A 176      52.605  46.839  32.676  1.00 33.71           C  
ANISOU 1187  CA  PRO A 176     4208   4326   4276    215      9   -351       C  
ATOM   1188  C   PRO A 176      51.913  46.951  34.025  1.00 33.81           C  
ANISOU 1188  C   PRO A 176     4199   4361   4287    204     20   -370       C  
ATOM   1189  O   PRO A 176      52.578  47.332  34.974  1.00 33.99           O  
ANISOU 1189  O   PRO A 176     4213   4411   4292    190     29   -371       O  
ATOM   1190  CB  PRO A 176      52.470  48.159  31.894  1.00 33.51           C  
ANISOU 1190  CB  PRO A 176     4195   4272   4264    220     -7   -370       C  
ATOM   1191  CG  PRO A 176      51.364  47.904  30.881  1.00 33.18           C  
ANISOU 1191  CG  PRO A 176     4162   4199   4247    235    -19   -377       C  
ATOM   1192  CD  PRO A 176      51.455  46.432  30.546  1.00 33.22           C  
ANISOU 1192  CD  PRO A 176     4168   4207   4247    242    -14   -352       C  
ATOM   1193  N   SER A 177      50.627  46.638  34.130  1.00 31.21           N  
ANISOU 1193  N   SER A 177     3861   4024   3974    209     20   -386       N  
ATOM   1194  CA  SER A 177      49.992  46.782  35.429  1.00 31.31           C  
ANISOU 1194  CA  SER A 177     3852   4062   3984    197     32   -405       C  
ATOM   1195  C   SER A 177      49.576  45.443  36.009  1.00 31.46           C  
ANISOU 1195  C   SER A 177     3857   4098   3997    195     44   -391       C  
ATOM   1196  O   SER A 177      48.699  45.379  36.863  1.00 31.50           O  
ANISOU 1196  O   SER A 177     3845   4117   4005    188     52   -408       O  
ATOM   1197  CB  SER A 177      48.786  47.714  35.342  1.00 31.06           C  
ANISOU 1197  CB  SER A 177     3815   4009   3976    201     23   -441       C  
ATOM   1198  OG  SER A 177      47.841  47.241  34.404  1.00 30.79           O  
ANISOU 1198  OG  SER A 177     3789   3946   3965    216     14   -443       O  
ATOM   1199  N   PHE A 178      50.226  44.384  35.543  1.00 34.00           N  
ANISOU 1199  N   PHE A 178     4186   4420   4311    199     45   -360       N  
ATOM   1200  CA  PHE A 178      49.969  43.033  36.031  1.00 34.15           C  
ANISOU 1200  CA  PHE A 178     4194   4456   4326    197     55   -342       C  
ATOM   1201  C   PHE A 178      51.061  42.612  37.028  1.00 34.45           C  
ANISOU 1201  C   PHE A 178     4223   4530   4336    182     67   -320       C  
ATOM   1202  O   PHE A 178      52.244  42.623  36.698  1.00 34.50           O  
ANISOU 1202  O   PHE A 178     4240   4539   4331    182     65   -301       O  
ATOM   1203  CB  PHE A 178      49.904  42.057  34.850  1.00 34.02           C  
ANISOU 1203  CB  PHE A 178     4190   4415   4322    213     47   -322       C  
ATOM   1204  CG  PHE A 178      49.426  40.667  35.213  1.00 34.14           C  
ANISOU 1204  CG  PHE A 178     4193   4440   4340    214     55   -306       C  
ATOM   1205  CD1 PHE A 178      50.320  39.686  35.625  1.00 34.39           C  
ANISOU 1205  CD1 PHE A 178     4220   4493   4355    207     63   -276       C  
ATOM   1206  CD2 PHE A 178      48.094  40.327  35.098  1.00 33.98           C  
ANISOU 1206  CD2 PHE A 178     4165   4406   4340    221     53   -320       C  
ATOM   1207  CE1 PHE A 178      49.880  38.411  35.943  1.00 34.50           C  
ANISOU 1207  CE1 PHE A 178     4221   4514   4372    207     69   -260       C  
ATOM   1208  CE2 PHE A 178      47.657  39.043  35.426  1.00 34.10           C  
ANISOU 1208  CE2 PHE A 178     4168   4429   4358    221     60   -305       C  
ATOM   1209  CZ  PHE A 178      48.555  38.097  35.840  1.00 34.36           C  
ANISOU 1209  CZ  PHE A 178     4197   4484   4375    214     68   -274       C  
ATOM   1210  N   LEU A 179      50.659  42.271  38.246  1.00 36.53           N  
ANISOU 1210  N   LEU A 179     4467   4823   4591    169     80   -323       N  
ATOM   1211  CA  LEU A 179      51.585  41.693  39.221  1.00 36.75           C  
ANISOU 1211  CA  LEU A 179     4484   4886   4592    155     91   -300       C  
ATOM   1212  C   LEU A 179      51.057  40.334  39.685  1.00 36.87           C  
ANISOU 1212  C   LEU A 179     4487   4914   4609    152     99   -282       C  
ATOM   1213  O   LEU A 179      49.870  40.014  39.491  1.00 36.81           O  
ANISOU 1213  O   LEU A 179     4474   4893   4620    159     98   -294       O  
ATOM   1214  CB  LEU A 179      51.778  42.625  40.416  1.00 36.78           C  
ANISOU 1214  CB  LEU A 179     4475   4919   4579    137    100   -318       C  
ATOM   1215  CG  LEU A 179      52.310  44.027  40.120  1.00 36.66           C  
ANISOU 1215  CG  LEU A 179     4471   4895   4564    138     93   -337       C  
ATOM   1216  CD1 LEU A 179      51.148  44.993  39.882  1.00 36.49           C  
ANISOU 1216  CD1 LEU A 179     4448   4852   4564    143     87   -374       C  
ATOM   1217  CD2 LEU A 179      53.210  44.527  41.244  1.00 36.72           C  
ANISOU 1217  CD2 LEU A 179     4469   4937   4545    120    102   -337       C  
ATOM   1218  N   ARG A 180      51.919  39.523  40.283  1.00 32.76           N  
ANISOU 1218  N   ARG A 180     3960   4419   4070    142    107   -253       N  
ATOM   1219  CA  ARG A 180      51.440  38.247  40.795  1.00 32.88           C  
ANISOU 1219  CA  ARG A 180     3961   4447   4086    139    113   -235       C  
ATOM   1220  C   ARG A 180      52.130  37.838  42.077  1.00 33.00           C  
ANISOU 1220  C   ARG A 180     3961   4503   4074    119    125   -216       C  
ATOM   1221  O   ARG A 180      53.261  38.241  42.353  1.00 32.97           O  
ANISOU 1221  O   ARG A 180     3961   4514   4053    112    126   -208       O  
ATOM   1222  CB  ARG A 180      51.581  37.141  39.746  1.00 32.89           C  
ANISOU 1222  CB  ARG A 180     3972   4424   4102    154    106   -211       C  
ATOM   1223  CG  ARG A 180      52.941  36.978  39.159  1.00 32.90           C  
ANISOU 1223  CG  ARG A 180     3986   4420   4094    157    101   -188       C  
ATOM   1224  CD  ARG A 180      52.854  36.010  37.993  1.00 32.84           C  
ANISOU 1224  CD  ARG A 180     3987   4384   4105    175     92   -172       C  
ATOM   1225  NE  ARG A 180      54.066  35.991  37.177  1.00 32.80           N  
ANISOU 1225  NE  ARG A 180     3998   4368   4096    181     85   -156       N  
ATOM   1226  CZ  ARG A 180      54.178  35.280  36.060  1.00 32.69           C  
ANISOU 1226  CZ  ARG A 180     3994   4330   4097    196     77   -143       C  
ATOM   1227  NH1 ARG A 180      53.145  34.534  35.646  1.00 32.60           N  
ANISOU 1227  NH1 ARG A 180     3978   4301   4106    206     74   -145       N  
ATOM   1228  NH2 ARG A 180      55.314  35.321  35.350  1.00 32.64           N  
ANISOU 1228  NH2 ARG A 180     4001   4317   4085    201     72   -130       N  
ATOM   1229  N   THR A 181      51.412  37.037  42.860  1.00 31.63           N  
ANISOU 1229  N   THR A 181     3770   4347   3900    111    133   -210       N  
ATOM   1230  CA  THR A 181      51.867  36.635  44.177  1.00 31.68           C  
ANISOU 1230  CA  THR A 181     3760   4395   3881     90    145   -193       C  
ATOM   1231  C   THR A 181      52.258  35.153  44.173  1.00 31.77           C  
ANISOU 1231  C   THR A 181     3767   4410   3894     90    144   -154       C  
ATOM   1232  O   THR A 181      52.555  34.580  45.222  1.00 31.80           O  
ANISOU 1232  O   THR A 181     3756   4446   3879     74    152   -135       O  
ATOM   1233  CB  THR A 181      50.806  36.917  45.240  1.00 31.68           C  
ANISOU 1233  CB  THR A 181     3741   4419   3877     77    155   -216       C  
ATOM   1234  OG1 THR A 181      49.562  36.327  44.841  1.00 31.74           O  
ANISOU 1234  OG1 THR A 181     3744   4407   3907     86    154   -222       O  
ATOM   1235  CG2 THR A 181      50.618  38.437  45.441  1.00 31.57           C  
ANISOU 1235  CG2 THR A 181     3728   4407   3859     74    156   -254       C  
ATOM   1236  N   VAL A 182      52.266  34.553  42.980  1.00 33.43           N  
ANISOU 1236  N   VAL A 182     3990   4588   4125    108    134   -143       N  
ATOM   1237  CA  VAL A 182      52.878  33.243  42.776  1.00 33.50           C  
ANISOU 1237  CA  VAL A 182     3997   4594   4136    111    132   -107       C  
ATOM   1238  C   VAL A 182      54.022  33.311  41.776  1.00 33.45           C  
ANISOU 1238  C   VAL A 182     4009   4568   4131    122    122    -95       C  
ATOM   1239  O   VAL A 182      54.096  34.214  40.936  1.00 33.36           O  
ANISOU 1239  O   VAL A 182     4014   4536   4127    133    116   -114       O  
ATOM   1240  CB  VAL A 182      51.900  32.170  42.233  1.00 33.56           C  
ANISOU 1240  CB  VAL A 182     4001   4581   4169    123    128   -100       C  
ATOM   1241  CG1 VAL A 182      50.883  31.831  43.228  1.00 33.62           C  
ANISOU 1241  CG1 VAL A 182     3990   4610   4175    110    137   -104       C  
ATOM   1242  CG2 VAL A 182      51.270  32.652  40.960  1.00 33.46           C  
ANISOU 1242  CG2 VAL A 182     4004   4530   4180    143    119   -123       C  
ATOM   1243  N   HIS A 183      54.867  32.292  41.863  1.00 38.88           N  
ANISOU 1243  N   HIS A 183     4694   5264   4815    120    121    -62       N  
ATOM   1244  CA AHIS A 183      56.035  32.066  41.027  0.50 38.84           C  
ANISOU 1244  CA AHIS A 183     4701   5244   4811    129    114    -45       C  
ATOM   1245  CA BHIS A 183      56.035  32.211  40.989  0.50 38.83           C  
ANISOU 1245  CA BHIS A 183     4702   5243   4810    129    113    -48       C  
ATOM   1246  C   HIS A 183      55.657  31.795  39.575  1.00 38.79           C  
ANISOU 1246  C   HIS A 183     4709   5199   4831    151    103    -50       C  
ATOM   1247  O   HIS A 183      54.546  31.309  39.304  1.00 38.79           O  
ANISOU 1247  O   HIS A 183     4705   5185   4850    159    102    -57       O  
ATOM   1248  CB AHIS A 183      56.787  30.874  41.611  0.50 38.88           C  
ANISOU 1248  CB AHIS A 183     4695   5268   4809    120    115     -9       C  
ATOM   1249  CB BHIS A 183      57.082  31.248  41.558  0.50 38.85           C  
ANISOU 1249  CB BHIS A 183     4696   5265   4801    119    115    -13       C  
ATOM   1250  CG AHIS A 183      55.866  29.788  42.086  0.50 38.95           C  
ANISOU 1250  CG AHIS A 183     4688   5282   4830    116    118      4       C  
ATOM   1251  CG BHIS A 183      57.725  31.735  42.818  0.50 38.80           C  
ANISOU 1251  CG BHIS A 183     4680   5295   4766     99    123     -9       C  
ATOM   1252  ND1AHIS A 183      55.143  29.880  43.259  0.50 38.99           N  
ANISOU 1252  ND1AHIS A 183     4677   5314   4824    101    128     -2       N  
ATOM   1253  ND1BHIS A 183      58.691  32.716  42.827  0.50 38.69           N  
ANISOU 1253  ND1BHIS A 183     4676   5289   4736     95    123    -16       N  
ATOM   1254  CD2AHIS A 183      55.494  28.621  41.507  0.50 38.98           C  
ANISOU 1254  CD2AHIS A 183     4688   5267   4857    127    112     19       C  
ATOM   1255  CD2BHIS A 183      57.532  31.386  44.111  0.50 38.79           C  
ANISOU 1255  CD2BHIS A 183     4661   5328   4750     80    132      2       C  
ATOM   1256  CE1AHIS A 183      54.396  28.799  43.396  0.50 39.06           C  
ANISOU 1256  CE1AHIS A 183     4674   5321   4847    101    128     12       C  
ATOM   1257  CE1BHIS A 183      59.069  32.948  44.072  0.50 38.60           C  
ANISOU 1257  CE1BHIS A 183     4653   5314   4701     76    131    -11       C  
ATOM   1258  NE2AHIS A 183      54.594  28.017  42.350  0.50 39.06           N  
ANISOU 1258  NE2AHIS A 183     4681   5292   4869    118    118     25       N  
ATOM   1259  NE2BHIS A 183      58.380  32.153  44.870  0.50 38.66           N  
ANISOU 1259  NE2BHIS A 183     4644   5338   4708     66    136      0       N  
ATOM   1260  N   SER A 184      56.579  32.060  38.662  1.00 39.79           N  
ANISOU 1260  N   SER A 184     4851   5309   4958    160     96    -47       N  
ATOM   1261  CA  SER A 184      56.408  31.759  37.256  1.00 39.67           C  
ANISOU 1261  CA  SER A 184     4849   5259   4964    180     86    -49       C  
ATOM   1262  C   SER A 184      56.586  30.254  36.994  1.00 39.65           C  
ANISOU 1262  C   SER A 184     4839   5251   4975    185     83    -22       C  
ATOM   1263  O   SER A 184      57.053  29.511  37.856  1.00 39.76           O  
ANISOU 1263  O   SER A 184     4839   5287   4981    174     88      2       O  
ATOM   1264  CB  SER A 184      57.405  32.581  36.433  1.00 39.57           C  
ANISOU 1264  CB  SER A 184     4855   5236   4944    185     81    -54       C  
ATOM   1265  OG  SER A 184      57.778  31.936  35.222  1.00 39.44           O  
ANISOU 1265  OG  SER A 184     4848   5194   4942    201     72    -44       O  
ATOM   1266  N   ASN A 185      56.182  29.805  35.811  1.00 30.56           N  
ANISOU 1266  N   ASN A 185     3696   4070   3847    203     75    -25       N  
ATOM   1267  CA  ASN A 185      56.397  28.421  35.417  1.00 30.46           C  
ANISOU 1267  CA  ASN A 185     3676   4048   3849    211     71     -1       C  
ATOM   1268  C   ASN A 185      57.878  28.026  35.395  1.00 30.48           C  
ANISOU 1268  C   ASN A 185     3680   4060   3841    207     69     22       C  
ATOM   1269  O   ASN A 185      58.207  26.867  35.661  1.00 30.47           O  
ANISOU 1269  O   ASN A 185     3667   4064   3848    204     69     47       O  
ATOM   1270  CB  ASN A 185      55.771  28.154  34.044  1.00 30.14           C  
ANISOU 1270  CB  ASN A 185     3646   3972   3833    231     62    -13       C  
ATOM   1271  CG  ASN A 185      54.278  27.887  34.123  1.00 30.09           C  
ANISOU 1271  CG  ASN A 185     3631   3956   3844    236     62    -26       C  
ATOM   1272  OD1 ASN A 185      53.757  27.504  35.171  1.00 30.30           O  
ANISOU 1272  OD1 ASN A 185     3643   4002   3869    225     69    -19       O  
ATOM   1273  ND2 ASN A 185      53.587  28.070  33.006  1.00 29.78           N  
ANISOU 1273  ND2 ASN A 185     3604   3888   3823    253     55    -43       N  
ATOM   1274  N   LYS A 186      58.762  28.980  35.103  1.00 40.69           N  
ANISOU 1274  N   LYS A 186     4986   5354   5119    205     69     15       N  
ATOM   1275  CA  LYS A 186      60.192  28.688  35.059  1.00 40.69           C  
ANISOU 1275  CA  LYS A 186     4988   5363   5110    201     68     35       C  
ATOM   1276  C   LYS A 186      60.693  28.129  36.391  1.00 40.87           C  
ANISOU 1276  C   LYS A 186     4993   5416   5119    184     74     58       C  
ATOM   1277  O   LYS A 186      61.487  27.201  36.414  1.00 40.84           O  
ANISOU 1277  O   LYS A 186     4983   5416   5119    183     71     82       O  
ATOM   1278  CB  LYS A 186      61.008  29.936  34.681  1.00 40.70           C  
ANISOU 1278  CB  LYS A 186     5006   5364   5094    200     67     22       C  
ATOM   1279  CG  LYS A 186      60.974  30.311  33.195  1.00 40.48           C  
ANISOU 1279  CG  LYS A 186     4996   5307   5077    217     59      7       C  
ATOM   1280  CD  LYS A 186      62.056  31.378  32.873  1.00 40.50           C  
ANISOU 1280  CD  LYS A 186     5013   5312   5062    214     58      2       C  
ATOM   1281  CE  LYS A 186      62.411  31.447  31.385  1.00 40.27           C  
ANISOU 1281  CE  LYS A 186     5001   5258   5043    229     50     -3       C  
ATOM   1282  NZ  LYS A 186      63.920  31.267  31.114  1.00 40.30           N  
ANISOU 1282  NZ  LYS A 186     5008   5268   5036    226     50     13       N  
ATOM   1283  N   ASP A 187      60.218  28.683  37.500  1.00 44.60           N  
ANISOU 1283  N   ASP A 187     5458   5911   5577    170     82     51       N  
ATOM   1284  CA  ASP A 187      60.688  28.240  38.809  1.00 44.69           C  
ANISOU 1284  CA  ASP A 187     5454   5955   5573    152     88     72       C  
ATOM   1285  C   ASP A 187      60.286  26.811  39.118  1.00 44.71           C  
ANISOU 1285  C   ASP A 187     5440   5958   5591    151     86     96       C  
ATOM   1286  O   ASP A 187      61.089  26.022  39.594  1.00 44.73           O  
ANISOU 1286  O   ASP A 187     5432   5973   5590    143     85    123       O  
ATOM   1287  CB  ASP A 187      60.166  29.161  39.896  1.00 44.74           C  
ANISOU 1287  CB  ASP A 187     5454   5985   5559    137     97     57       C  
ATOM   1288  CG  ASP A 187      60.735  30.540  39.776  1.00 44.68           C  
ANISOU 1288  CG  ASP A 187     5461   5981   5535    135     98     37       C  
ATOM   1289  OD1 ASP A 187      61.955  30.665  39.969  1.00 44.62           O  
ANISOU 1289  OD1 ASP A 187     5455   5985   5513    128     98     50       O  
ATOM   1290  OD2 ASP A 187      59.977  31.492  39.484  1.00 44.67           O  
ANISOU 1290  OD2 ASP A 187     5467   5968   5536    139     99      9       O  
ATOM   1291  N   VAL A 188      59.035  26.482  38.841  1.00 28.40           N  
ANISOU 1291  N   VAL A 188     3370   3877   3543    159     85     86       N  
ATOM   1292  CA  VAL A 188      58.542  25.136  39.082  1.00 28.39           C  
ANISOU 1292  CA  VAL A 188     3353   3874   3560    159     83    107       C  
ATOM   1293  C   VAL A 188      59.227  24.120  38.159  1.00 28.21           C  
ANISOU 1293  C   VAL A 188     3331   3830   3557    172     74    125       C  
ATOM   1294  O   VAL A 188      59.567  23.015  38.584  1.00 28.20           O  
ANISOU 1294  O   VAL A 188     3316   3836   3563    167     71    152       O  
ATOM   1295  CB  VAL A 188      57.021  25.074  38.884  1.00 28.38           C  
ANISOU 1295  CB  VAL A 188     3349   3859   3575    167     84     89       C  
ATOM   1296  CG1 VAL A 188      56.528  23.642  38.997  1.00 28.33           C  
ANISOU 1296  CG1 VAL A 188     3326   3847   3590    169     81    111       C  
ATOM   1297  CG2 VAL A 188      56.353  25.925  39.931  1.00 28.52           C  
ANISOU 1297  CG2 VAL A 188     3362   3901   3575    152     94     73       C  
ATOM   1298  N   ILE A 189      59.427  24.513  36.902  1.00 29.47           N  
ANISOU 1298  N   ILE A 189     3508   3965   3725    189     68    109       N  
ATOM   1299  CA  ILE A 189      60.078  23.645  35.921  1.00 29.22           C  
ANISOU 1299  CA  ILE A 189     3478   3912   3711    202     59    121       C  
ATOM   1300  C   ILE A 189      61.546  23.375  36.333  1.00 29.27           C  
ANISOU 1300  C   ILE A 189     3481   3936   3706    192     59    144       C  
ATOM   1301  O   ILE A 189      62.018  22.234  36.265  1.00 29.14           O  
ANISOU 1301  O   ILE A 189     3453   3916   3704    194     53    167       O  
ATOM   1302  CB  ILE A 189      59.995  24.259  34.503  1.00 28.98           C  
ANISOU 1302  CB  ILE A 189     3467   3855   3689    220     54     98       C  
ATOM   1303  CG1 ILE A 189      58.588  24.062  33.887  1.00 28.80           C  
ANISOU 1303  CG1 ILE A 189     3445   3810   3688    233     51     81       C  
ATOM   1304  CG2 ILE A 189      61.092  23.724  33.608  1.00 28.74           C  
ANISOU 1304  CG2 ILE A 189     3441   3812   3667    229     47    109       C  
ATOM   1305  CD1 ILE A 189      58.198  22.626  33.541  1.00 28.55           C  
ANISOU 1305  CD1 ILE A 189     3401   3763   3684    242     45     96       C  
ATOM   1306  N   ASN A 190      62.244  24.406  36.799  1.00 34.10           N  
ANISOU 1306  N   ASN A 190     4099   4565   4291    181     64    139       N  
ATOM   1307  CA  ASN A 190      63.579  24.225  37.385  1.00 34.18           C  
ANISOU 1307  CA  ASN A 190     4104   4595   4287    170     64    160       C  
ATOM   1308  C   ASN A 190      63.569  23.215  38.552  1.00 34.26           C  
ANISOU 1308  C   ASN A 190     4094   4626   4299    156     65    188       C  
ATOM   1309  O   ASN A 190      64.454  22.362  38.662  1.00 34.20           O  
ANISOU 1309  O   ASN A 190     4077   4621   4297    153     60    213       O  
ATOM   1310  CB  ASN A 190      64.152  25.574  37.864  1.00 34.31           C  
ANISOU 1310  CB  ASN A 190     4131   4631   4275    159     71    148       C  
ATOM   1311  CG  ASN A 190      64.513  26.509  36.702  1.00 34.23           C  
ANISOU 1311  CG  ASN A 190     4142   4601   4263    171     68    126       C  
ATOM   1312  OD1 ASN A 190      64.588  26.089  35.560  1.00 34.06           O  
ANISOU 1312  OD1 ASN A 190     4126   4555   4259    186     62    124       O  
ATOM   1313  ND2 ASN A 190      64.703  27.779  36.995  1.00 34.30           N  
ANISOU 1313  ND2 ASN A 190     4160   4621   4251    164     73    110       N  
ATOM   1314  N   ALA A 191      62.561  23.305  39.416  1.00 30.65           N  
ANISOU 1314  N   ALA A 191     3627   4182   3835    146     71    185       N  
ATOM   1315  CA  ALA A 191      62.452  22.388  40.550  1.00 30.71           C  
ANISOU 1315  CA  ALA A 191     3615   4212   3843    131     72    212       C  
ATOM   1316  C   ALA A 191      62.240  20.945  40.063  1.00 30.57           C  
ANISOU 1316  C   ALA A 191     3586   4174   3856    141     64    232       C  
ATOM   1317  O   ALA A 191      62.841  20.003  40.580  1.00 30.56           O  
ANISOU 1317  O   ALA A 191     3571   4182   3860    133     59    261       O  
ATOM   1318  CB  ALA A 191      61.297  22.818  41.494  1.00 30.83           C  
ANISOU 1318  CB  ALA A 191     3623   4246   3846    120     81    202       C  
ATOM   1319  N   ILE A 192      61.398  20.809  39.047  1.00 28.91           N  
ANISOU 1319  N   ILE A 192     3381   3935   3667    159     60    215       N  
ATOM   1320  CA  ILE A 192      61.081  19.521  38.464  1.00 28.67           C  
ANISOU 1320  CA  ILE A 192     3342   3883   3669    171     52    228       C  
ATOM   1321  C   ILE A 192      62.304  18.916  37.785  1.00 28.44           C  
ANISOU 1321  C   ILE A 192     3313   3842   3651    178     43    242       C  
ATOM   1322  O   ILE A 192      62.543  17.708  37.869  1.00 28.29           O  
ANISOU 1322  O   ILE A 192     3279   3818   3652    179     36    266       O  
ATOM   1323  CB  ILE A 192      59.940  19.643  37.437  1.00 28.50           C  
ANISOU 1323  CB  ILE A 192     3328   3833   3666    189     50    203       C  
ATOM   1324  CG1 ILE A 192      58.613  19.918  38.166  1.00 28.69           C  
ANISOU 1324  CG1 ILE A 192     3347   3868   3687    181     58    193       C  
ATOM   1325  CG2 ILE A 192      59.847  18.382  36.568  1.00 28.13           C  
ANISOU 1325  CG2 ILE A 192     3275   3761   3654    204     40    213       C  
ATOM   1326  CD1 ILE A 192      57.457  20.118  37.242  1.00 28.52           C  
ANISOU 1326  CD1 ILE A 192     3334   3821   3683    198     56    167       C  
ATOM   1327  N   VAL A 193      63.074  19.759  37.109  1.00 31.61           N  
ANISOU 1327  N   VAL A 193     3731   4238   4040    184     44    226       N  
ATOM   1328  CA  VAL A 193      64.297  19.288  36.486  1.00 31.40           C  
ANISOU 1328  CA  VAL A 193     3706   4203   4022    190     37    237       C  
ATOM   1329  C   VAL A 193      65.269  18.878  37.588  1.00 31.56           C  
ANISOU 1329  C   VAL A 193     3713   4248   4031    173     36    266       C  
ATOM   1330  O   VAL A 193      65.903  17.836  37.488  1.00 31.38           O  
ANISOU 1330  O   VAL A 193     3678   4219   4025    175     28    287       O  
ATOM   1331  CB  VAL A 193      64.912  20.344  35.563  1.00 31.35           C  
ANISOU 1331  CB  VAL A 193     3721   4188   4004    199     38    215       C  
ATOM   1332  CG1 VAL A 193      66.330  19.952  35.187  1.00 31.22           C  
ANISOU 1332  CG1 VAL A 193     3703   4169   3989    200     33    228       C  
ATOM   1333  CG2 VAL A 193      64.038  20.491  34.311  1.00 31.11           C  
ANISOU 1333  CG2 VAL A 193     3701   4129   3990    218     35    191       C  
ATOM   1334  N   GLY A 194      65.347  19.682  38.644  1.00 31.45           N  
ANISOU 1334  N   GLY A 194     3700   4262   3989    156     44    266       N  
ATOM   1335  CA  GLY A 194      66.103  19.328  39.832  1.00 31.61           C  
ANISOU 1335  CA  GLY A 194     3706   4308   3995    137     44    294       C  
ATOM   1336  C   GLY A 194      65.783  17.956  40.410  1.00 31.55           C  
ANISOU 1336  C   GLY A 194     3678   4303   4008    132     38    323       C  
ATOM   1337  O   GLY A 194      66.691  17.180  40.733  1.00 31.50           O  
ANISOU 1337  O   GLY A 194     3659   4301   4007    126     32    349       O  
ATOM   1338  N   ILE A 195      64.495  17.643  40.546  1.00 35.34           N  
ANISOU 1338  N   ILE A 195     4151   4778   4499    133     40    319       N  
ATOM   1339  CA  ILE A 195      64.082  16.332  41.029  1.00 35.28           C  
ANISOU 1339  CA  ILE A 195     4123   4770   4513    129     34    346       C  
ATOM   1340  C   ILE A 195      64.630  15.220  40.120  1.00 34.93           C  
ANISOU 1340  C   ILE A 195     4072   4699   4501    144     22    358       C  
ATOM   1341  O   ILE A 195      65.161  14.224  40.602  1.00 34.87           O  
ANISOU 1341  O   ILE A 195     4048   4696   4506    136     14    388       O  
ATOM   1342  CB  ILE A 195      62.541  16.213  41.110  1.00 35.33           C  
ANISOU 1342  CB  ILE A 195     4125   4770   4528    131     39    336       C  
ATOM   1343  CG1 ILE A 195      61.976  17.141  42.195  1.00 35.63           C  
ANISOU 1343  CG1 ILE A 195     4164   4839   4535    114     51    327       C  
ATOM   1344  CG2 ILE A 195      62.110  14.774  41.370  1.00 35.22           C  
ANISOU 1344  CG2 ILE A 195     4090   4749   4542    130     31    363       C  
ATOM   1345  CD1 ILE A 195      60.461  17.143  42.248  1.00 35.68           C  
ANISOU 1345  CD1 ILE A 195     4167   4840   4550    117     56    313       C  
ATOM   1346  N   ILE A 196      64.487  15.392  38.810  1.00 32.36           N  
ANISOU 1346  N   ILE A 196     3759   4345   4190    164     20    335       N  
ATOM   1347  CA  ILE A 196      64.911  14.358  37.874  1.00 31.97           C  
ANISOU 1347  CA  ILE A 196     3704   4271   4174    179      9    342       C  
ATOM   1348  C   ILE A 196      66.426  14.124  37.926  1.00 31.91           C  
ANISOU 1348  C   ILE A 196     3692   4268   4163    174      3    358       C  
ATOM   1349  O   ILE A 196      66.891  12.973  37.992  1.00 31.72           O  
ANISOU 1349  O   ILE A 196     3652   4237   4162    175     -7    381       O  
ATOM   1350  CB  ILE A 196      64.513  14.705  36.452  1.00 31.71           C  
ANISOU 1350  CB  ILE A 196     3686   4210   4153    200      8    312       C  
ATOM   1351  CG1 ILE A 196      62.987  14.682  36.312  1.00 31.71           C  
ANISOU 1351  CG1 ILE A 196     3685   4199   4163    207     11    298       C  
ATOM   1352  CG2 ILE A 196      65.173  13.726  35.458  1.00 31.32           C  
ANISOU 1352  CG2 ILE A 196     3630   4136   4133    215     -3    317       C  
ATOM   1353  CD1 ILE A 196      62.492  15.415  35.077  1.00 31.54           C  
ANISOU 1353  CD1 ILE A 196     3683   4156   4143    225     13    264       C  
ATOM   1354  N   LEU A 197      67.186  15.219  37.929  1.00 33.24           N  
ANISOU 1354  N   LEU A 197     3877   4450   4304    170      9    346       N  
ATOM   1355  CA  LEU A 197      68.653  15.141  38.023  1.00 33.20           C  
ANISOU 1355  CA  LEU A 197     3870   4452   4293    165      5    359       C  
ATOM   1356  C   LEU A 197      69.115  14.508  39.326  1.00 33.35           C  
ANISOU 1356  C   LEU A 197     3871   4494   4308    146      2    393       C  
ATOM   1357  O   LEU A 197      70.237  14.009  39.397  1.00 33.25           O  
ANISOU 1357  O   LEU A 197     3850   4482   4301    143     -6    410       O  
ATOM   1358  CB  LEU A 197      69.286  16.530  37.886  1.00 33.38           C  
ANISOU 1358  CB  LEU A 197     3913   4486   4285    162     13    339       C  
ATOM   1359  CG  LEU A 197      69.160  17.092  36.477  1.00 33.20           C  
ANISOU 1359  CG  LEU A 197     3908   4440   4268    181     14    309       C  
ATOM   1360  CD1 LEU A 197      69.685  18.514  36.369  1.00 33.40           C  
ANISOU 1360  CD1 LEU A 197     3952   4476   4262    177     22    290       C  
ATOM   1361  CD2 LEU A 197      69.829  16.153  35.450  1.00 32.84           C  
ANISOU 1361  CD2 LEU A 197     3857   4371   4250    195      4    313       C  
ATOM   1362  N   ASN A 198      68.282  14.530  40.363  1.00 34.23           N  
ANISOU 1362  N   ASN A 198     3975   4624   4408    132      6    403       N  
ATOM   1363  CA  ASN A 198      68.701  13.939  41.625  1.00 34.38           C  
ANISOU 1363  CA  ASN A 198     3976   4666   4421    113      3    436       C  
ATOM   1364  C   ASN A 198      68.661  12.417  41.576  1.00 34.14           C  
ANISOU 1364  C   ASN A 198     3925   4620   4427    116    -10    463       C  
ATOM   1365  O   ASN A 198      69.287  11.766  42.395  1.00 34.18           O  
ANISOU 1365  O   ASN A 198     3915   4638   4433    102    -17    493       O  
ATOM   1366  CB  ASN A 198      67.846  14.438  42.800  1.00 34.72           C  
ANISOU 1366  CB  ASN A 198     4016   4737   4438     95     12    439       C  
ATOM   1367  CG  ASN A 198      68.541  15.540  43.613  1.00 34.97           C  
ANISOU 1367  CG  ASN A 198     4056   4800   4431     79     20    436       C  
ATOM   1368  OD1 ASN A 198      69.389  15.268  44.455  1.00 35.04           O  
ANISOU 1368  OD1 ASN A 198     4056   4829   4430     64     17    461       O  
ATOM   1369  ND2 ASN A 198      68.177  16.784  43.355  1.00 35.08           N  
ANISOU 1369  ND2 ASN A 198     4087   4816   4424     82     31    405       N  
ATOM   1370  N   PHE A 199      67.914  11.844  40.636  1.00 36.59           N  
ANISOU 1370  N   PHE A 199     4233   4902   4766    133    -14    452       N  
ATOM   1371  CA  PHE A 199      67.878  10.390  40.527  1.00 36.32           C  
ANISOU 1371  CA  PHE A 199     4179   4851   4770    138    -27    476       C  
ATOM   1372  C   PHE A 199      68.511   9.909  39.212  1.00 35.93           C  
ANISOU 1372  C   PHE A 199     4131   4771   4749    158    -36    464       C  
ATOM   1373  O   PHE A 199      69.223  10.671  38.551  1.00 35.89           O  
ANISOU 1373  O   PHE A 199     4142   4764   4732    165    -32    444       O  
ATOM   1374  CB  PHE A 199      66.440   9.897  40.694  1.00 36.34           C  
ANISOU 1374  CB  PHE A 199     4173   4847   4788    139    -26    477       C  
ATOM   1375  CG  PHE A 199      65.850  10.266  42.022  1.00 36.73           C  
ANISOU 1375  CG  PHE A 199     4218   4927   4809    118    -18    490       C  
ATOM   1376  CD1 PHE A 199      66.226   9.581  43.172  1.00 36.87           C  
ANISOU 1376  CD1 PHE A 199     4218   4965   4825     98    -24    526       C  
ATOM   1377  CD2 PHE A 199      64.964  11.329  42.134  1.00 36.97           C  
ANISOU 1377  CD2 PHE A 199     4262   4968   4816    116     -5    465       C  
ATOM   1378  CE1 PHE A 199      65.699   9.930  44.406  1.00 37.23           C  
ANISOU 1378  CE1 PHE A 199     4259   5042   4844     77    -16    537       C  
ATOM   1379  CE2 PHE A 199      64.445  11.696  43.370  1.00 37.32           C  
ANISOU 1379  CE2 PHE A 199     4302   5044   4835     96      3    474       C  
ATOM   1380  CZ  PHE A 199      64.800  10.993  44.505  1.00 37.44           C  
ANISOU 1380  CZ  PHE A 199     4300   5080   4847     76     -2    510       C  
ATOM   1381  N   ASN A 200      68.273   8.660  38.834  1.00 40.04           N  
ANISOU 1381  N   ASN A 200     4634   5270   5308    167    -47    477       N  
ATOM   1382  CA  ASN A 200      69.039   8.056  37.744  1.00 39.68           C  
ANISOU 1382  CA  ASN A 200     4586   5199   5291    183    -57    471       C  
ATOM   1383  C   ASN A 200      68.344   7.972  36.421  1.00 39.38           C  
ANISOU 1383  C   ASN A 200     4555   5133   5274    205    -57    442       C  
ATOM   1384  O   ASN A 200      68.980   7.611  35.435  1.00 39.09           O  
ANISOU 1384  O   ASN A 200     4518   5078   5258    219    -63    432       O  
ATOM   1385  CB  ASN A 200      69.468   6.642  38.116  1.00 39.48           C  
ANISOU 1385  CB  ASN A 200     4535   5167   5300    179    -72    503       C  
ATOM   1386  CG  ASN A 200      70.544   6.630  39.159  1.00 39.68           C  
ANISOU 1386  CG  ASN A 200     4553   5215   5309    160    -76    530       C  
ATOM   1387  OD1 ASN A 200      70.908   7.677  39.694  1.00 39.97           O  
ANISOU 1387  OD1 ASN A 200     4603   5276   5308    149    -66    525       O  
ATOM   1388  ND2 ASN A 200      71.071   5.448  39.458  1.00 39.51           N  
ANISOU 1388  ND2 ASN A 200     4509   5186   5317    157    -91    559       N  
ATOM   1389  N   TRP A 201      67.043   8.257  36.387  1.00 37.18           N  
ANISOU 1389  N   TRP A 201     4282   4851   4992    209    -50    429       N  
ATOM   1390  CA  TRP A 201      66.301   8.071  35.152  1.00 36.87           C  
ANISOU 1390  CA  TRP A 201     4248   4785   4976    230    -52    404       C  
ATOM   1391  C   TRP A 201      66.455   9.286  34.266  1.00 36.89           C  
ANISOU 1391  C   TRP A 201     4276   4786   4956    240    -43    371       C  
ATOM   1392  O   TRP A 201      66.368  10.408  34.733  1.00 37.20           O  
ANISOU 1392  O   TRP A 201     4330   4844   4961    230    -33    363       O  
ATOM   1393  CB  TRP A 201      64.823   7.788  35.428  1.00 36.89           C  
ANISOU 1393  CB  TRP A 201     4245   4783   4988    231    -50    405       C  
ATOM   1394  CG  TRP A 201      64.613   6.665  36.402  1.00 36.92           C  
ANISOU 1394  CG  TRP A 201     4225   4792   5012    219    -57    439       C  
ATOM   1395  CD1 TRP A 201      64.761   5.330  36.158  1.00 36.61           C  
ANISOU 1395  CD1 TRP A 201     4164   4733   5012    225    -71    457       C  
ATOM   1396  CD2 TRP A 201      64.218   6.781  37.782  1.00 37.29           C  
ANISOU 1396  CD2 TRP A 201     4265   4866   5039    197    -53    462       C  
ATOM   1397  NE1 TRP A 201      64.485   4.615  37.293  1.00 36.76           N  
ANISOU 1397  NE1 TRP A 201     4164   4764   5038    209    -76    489       N  
ATOM   1398  CE2 TRP A 201      64.136   5.480  38.300  1.00 37.19           C  
ANISOU 1398  CE2 TRP A 201     4227   4848   5055    191    -64    493       C  
ATOM   1399  CE3 TRP A 201      63.910   7.861  38.617  1.00 37.72           C  
ANISOU 1399  CE3 TRP A 201     4330   4947   5053    182    -40    457       C  
ATOM   1400  CZ2 TRP A 201      63.773   5.221  39.628  1.00 37.49           C  
ANISOU 1400  CZ2 TRP A 201     4253   4909   5084    170    -63    522       C  
ATOM   1401  CZ3 TRP A 201      63.538   7.605  39.932  1.00 38.02           C  
ANISOU 1401  CZ3 TRP A 201     4356   5009   5081    162    -38    483       C  
ATOM   1402  CH2 TRP A 201      63.480   6.296  40.426  1.00 37.91           C  
ANISOU 1402  CH2 TRP A 201     4318   4991   5096    155    -50    516       C  
ATOM   1403  N   ARG A 202      66.681   9.056  32.981  1.00 31.70           N  
ANISOU 1403  N   ARG A 202     3622   4104   4317    258    -48    352       N  
ATOM   1404  CA  ARG A 202      66.978  10.152  32.068  1.00 31.71           C  
ANISOU 1404  CA  ARG A 202     3647   4103   4298    267    -41    323       C  
ATOM   1405  C   ARG A 202      66.065  10.208  30.838  1.00 31.44           C  
ANISOU 1405  C   ARG A 202     3622   4045   4278    287    -41    295       C  
ATOM   1406  O   ARG A 202      66.118  11.193  30.081  1.00 31.45           O  
ANISOU 1406  O   ARG A 202     3644   4045   4262    293    -35    270       O  
ATOM   1407  CB  ARG A 202      68.440  10.081  31.626  1.00 31.63           C  
ANISOU 1407  CB  ARG A 202     3637   4093   4288    268    -45    324       C  
ATOM   1408  CG  ARG A 202      69.446  10.425  32.726  1.00 31.93           C  
ANISOU 1408  CG  ARG A 202     3673   4157   4302    249    -42    345       C  
ATOM   1409  CD  ARG A 202      69.308  11.871  33.202  1.00 32.28           C  
ANISOU 1409  CD  ARG A 202     3738   4222   4305    239    -30    333       C  
ATOM   1410  NE  ARG A 202      70.218  12.220  34.302  1.00 32.56           N  
ANISOU 1410  NE  ARG A 202     3771   4284   4318    220    -27    353       N  
ATOM   1411  CZ  ARG A 202      69.890  12.238  35.589  1.00 32.82           C  
ANISOU 1411  CZ  ARG A 202     3796   4337   4337    203    -25    373       C  
ATOM   1412  NH1 ARG A 202      68.663  11.901  35.968  1.00 32.85           N  
ANISOU 1412  NH1 ARG A 202     3793   4340   4349    202    -24    377       N  
ATOM   1413  NH2 ARG A 202      70.800  12.578  36.506  1.00 33.05           N  
ANISOU 1413  NH2 ARG A 202     3823   4389   4344    187    -23    389       N  
ATOM   1414  N   TRP A 203      65.278   9.160  30.592  1.00 34.04           N  
ANISOU 1414  N   TRP A 203     3936   4356   4641    296    -48    299       N  
ATOM   1415  CA  TRP A 203      64.178   9.269  29.613  1.00 33.80           C  
ANISOU 1415  CA  TRP A 203     3915   4306   4623    313    -48    273       C  
ATOM   1416  C   TRP A 203      62.987   9.778  30.398  1.00 34.05           C  
ANISOU 1416  C   TRP A 203     3950   4347   4639    305    -40    273       C  
ATOM   1417  O   TRP A 203      62.785   9.366  31.534  1.00 34.24           O  
ANISOU 1417  O   TRP A 203     3960   4385   4664    290    -40    297       O  
ATOM   1418  CB  TRP A 203      63.829   7.945  28.932  1.00 33.37           C  
ANISOU 1418  CB  TRP A 203     3842   4227   4611    328    -59    275       C  
ATOM   1419  CG  TRP A 203      64.834   7.475  27.918  1.00 33.10           C  
ANISOU 1419  CG  TRP A 203     3804   4179   4593    339    -66    267       C  
ATOM   1420  CD1 TRP A 203      65.939   8.149  27.474  1.00 33.20           C  
ANISOU 1420  CD1 TRP A 203     3830   4199   4586    339    -63    257       C  
ATOM   1421  CD2 TRP A 203      64.841   6.214  27.241  1.00 32.70           C  
ANISOU 1421  CD2 TRP A 203     3734   4105   4584    353    -77    267       C  
ATOM   1422  NE1 TRP A 203      66.621   7.391  26.564  1.00 32.91           N  
ANISOU 1422  NE1 TRP A 203     3783   4146   4574    351    -71    250       N  
ATOM   1423  CE2 TRP A 203      65.978   6.193  26.409  1.00 32.59           C  
ANISOU 1423  CE2 TRP A 203     3723   4088   4572    360    -80    256       C  
ATOM   1424  CE3 TRP A 203      64.000   5.094  27.261  1.00 32.41           C  
ANISOU 1424  CE3 TRP A 203     3679   4052   4584    360    -85    275       C  
ATOM   1425  CZ2 TRP A 203      66.283   5.109  25.590  1.00 32.22           C  
ANISOU 1425  CZ2 TRP A 203     3659   4021   4562    373    -91    252       C  
ATOM   1426  CZ3 TRP A 203      64.314   4.006  26.451  1.00 32.02           C  
ANISOU 1426  CZ3 TRP A 203     3612   3982   4572    374    -96    272       C  
ATOM   1427  CH2 TRP A 203      65.439   4.023  25.633  1.00 31.94           C  
ANISOU 1427  CH2 TRP A 203     3604   3968   4562    380    -99    259       C  
ATOM   1428  N   VAL A 204      62.204  10.660  29.797  1.00 30.27           N  
ANISOU 1428  N   VAL A 204     3490   3863   4149    313    -34    247       N  
ATOM   1429  CA  VAL A 204      61.130  11.332  30.507  1.00 30.53           C  
ANISOU 1429  CA  VAL A 204     3529   3907   4165    305    -26    242       C  
ATOM   1430  C   VAL A 204      59.953  11.505  29.568  1.00 30.29           C  
ANISOU 1430  C   VAL A 204     3507   3854   4146    321    -26    216       C  
ATOM   1431  O   VAL A 204      60.152  11.810  28.389  1.00 30.05           O  
ANISOU 1431  O   VAL A 204     3490   3810   4119    336    -29    195       O  
ATOM   1432  CB  VAL A 204      61.581  12.725  31.042  1.00 30.94           C  
ANISOU 1432  CB  VAL A 204     3598   3981   4176    292    -16    236       C  
ATOM   1433  CG1 VAL A 204      60.373  13.609  31.377  1.00 31.16           C  
ANISOU 1433  CG1 VAL A 204     3636   4014   4188    288     -8    220       C  
ATOM   1434  CG2 VAL A 204      62.475  12.561  32.241  1.00 31.22           C  
ANISOU 1434  CG2 VAL A 204     3623   4041   4198    272    -15    264       C  
ATOM   1435  N   ALA A 205      58.743  11.274  30.080  1.00 33.02           N  
ANISOU 1435  N   ALA A 205     3845   4199   4501    319    -24    218       N  
ATOM   1436  CA  ALA A 205      57.536  11.689  29.375  1.00 32.86           C  
ANISOU 1436  CA  ALA A 205     3836   4162   4486    332    -23    192       C  
ATOM   1437  C   ALA A 205      57.025  12.973  30.005  1.00 33.26           C  
ANISOU 1437  C   ALA A 205     3901   4230   4506    321    -12    181       C  
ATOM   1438  O   ALA A 205      57.166  13.194  31.221  1.00 33.65           O  
ANISOU 1438  O   ALA A 205     3945   4304   4537    303     -6    197       O  
ATOM   1439  CB  ALA A 205      56.464  10.588  29.410  1.00 32.62           C  
ANISOU 1439  CB  ALA A 205     3788   4116   4489    339    -28    199       C  
ATOM   1440  N   PHE A 206      56.442  13.836  29.181  1.00 32.04           N  
ANISOU 1440  N   PHE A 206     3765   4064   4345    332    -11    152       N  
ATOM   1441  CA  PHE A 206      55.908  15.105  29.672  1.00 32.39           C  
ANISOU 1441  CA  PHE A 206     3823   4121   4362    324     -2    138       C  
ATOM   1442  C   PHE A 206      54.471  15.268  29.177  1.00 32.21           C  
ANISOU 1442  C   PHE A 206     3805   4081   4354    335     -2    116       C  
ATOM   1443  O   PHE A 206      54.232  15.526  28.003  1.00 31.90           O  
ANISOU 1443  O   PHE A 206     3778   4021   4322    351     -7     95       O  
ATOM   1444  CB  PHE A 206      56.796  16.257  29.206  1.00 32.49           C  
ANISOU 1444  CB  PHE A 206     3856   4139   4348    323      1    124       C  
ATOM   1445  CG  PHE A 206      56.584  17.552  29.945  1.00 32.90           C  
ANISOU 1445  CG  PHE A 206     3919   4210   4370    310     10    114       C  
ATOM   1446  CD1 PHE A 206      55.660  18.478  29.494  1.00 32.88           C  
ANISOU 1446  CD1 PHE A 206     3931   4198   4364    317     11     88       C  
ATOM   1447  CD2 PHE A 206      57.361  17.877  31.043  1.00 33.28           C  
ANISOU 1447  CD2 PHE A 206     3964   4286   4396    291     16    130       C  
ATOM   1448  CE1 PHE A 206      55.484  19.691  30.150  1.00 33.24           C  
ANISOU 1448  CE1 PHE A 206     3986   4260   4384    305     19     77       C  
ATOM   1449  CE2 PHE A 206      57.177  19.087  31.703  1.00 33.65           C  
ANISOU 1449  CE2 PHE A 206     4019   4350   4415    280     24    119       C  
ATOM   1450  CZ  PHE A 206      56.239  19.986  31.251  1.00 33.63           C  
ANISOU 1450  CZ  PHE A 206     4030   4336   4410    287     26     92       C  
ATOM   1451  N   LEU A 207      53.518  15.081  30.077  1.00 31.96           N  
ANISOU 1451  N   LEU A 207     3761   4056   4325    327      2    121       N  
ATOM   1452  CA  LEU A 207      52.105  15.245  29.739  1.00 31.82           C  
ANISOU 1452  CA  LEU A 207     3746   4023   4320    336      2    101       C  
ATOM   1453  C   LEU A 207      51.643  16.619  30.226  1.00 32.19           C  
ANISOU 1453  C   LEU A 207     3806   4084   4341    327     11     83       C  
ATOM   1454  O   LEU A 207      51.674  16.891  31.436  1.00 32.63           O  
ANISOU 1454  O   LEU A 207     3856   4164   4379    309     19     93       O  
ATOM   1455  CB  LEU A 207      51.260  14.136  30.378  1.00 31.80           C  
ANISOU 1455  CB  LEU A 207     3722   4019   4341    333      2    117       C  
ATOM   1456  CG  LEU A 207      51.722  12.707  30.110  1.00 31.47           C  
ANISOU 1456  CG  LEU A 207     3663   3966   4327    340     -7    138       C  
ATOM   1457  CD1 LEU A 207      50.709  11.699  30.654  1.00 31.42           C  
ANISOU 1457  CD1 LEU A 207     3637   3956   4347    338     -8    151       C  
ATOM   1458  CD2 LEU A 207      51.942  12.510  28.617  1.00 30.94           C  
ANISOU 1458  CD2 LEU A 207     3606   3873   4278    361    -16    122       C  
ATOM   1459  N   TYR A 208      51.230  17.479  29.298  1.00 29.92           N  
ANISOU 1459  N   TYR A 208     3538   3781   4051    339      9     55       N  
ATOM   1460  CA  TYR A 208      50.915  18.852  29.656  1.00 30.24           C  
ANISOU 1460  CA  TYR A 208     3591   3831   4067    332     15     36       C  
ATOM   1461  C   TYR A 208      49.514  19.181  29.168  1.00 30.05           C  
ANISOU 1461  C   TYR A 208     3572   3788   4057    343     13     11       C  
ATOM   1462  O   TYR A 208      49.085  18.681  28.124  1.00 29.58           O  
ANISOU 1462  O   TYR A 208     3515   3704   4020    360      5      3       O  
ATOM   1463  CB  TYR A 208      51.937  19.843  29.070  1.00 30.23           C  
ANISOU 1463  CB  TYR A 208     3610   3832   4045    333     14     27       C  
ATOM   1464  CG  TYR A 208      51.985  19.833  27.551  1.00 29.76           C  
ANISOU 1464  CG  TYR A 208     3563   3746   3998    352      5     13       C  
ATOM   1465  CD1 TYR A 208      52.648  18.821  26.869  1.00 29.45           C  
ANISOU 1465  CD1 TYR A 208     3518   3696   3974    361     -2     25       C  
ATOM   1466  CD2 TYR A 208      51.335  20.808  26.808  1.00 29.57           C  
ANISOU 1466  CD2 TYR A 208     3556   3707   3972    361      2    -14       C  
ATOM   1467  CE1 TYR A 208      52.669  18.781  25.494  1.00 29.02           C  
ANISOU 1467  CE1 TYR A 208     3476   3620   3932    379    -10     11       C  
ATOM   1468  CE2 TYR A 208      51.360  20.783  25.415  1.00 29.07           C  
ANISOU 1468  CE2 TYR A 208     3505   3621   3919    378     -7    -27       C  
ATOM   1469  CZ  TYR A 208      52.037  19.756  24.770  1.00 28.82           C  
ANISOU 1469  CZ  TYR A 208     3467   3581   3901    387    -13    -15       C  
ATOM   1470  OH  TYR A 208      52.085  19.691  23.407  1.00 28.33           O  
ANISOU 1470  OH  TYR A 208     3417   3499   3850    403    -21    -27       O  
ATOM   1471  N   SER A 209      48.811  20.013  29.933  1.00 30.76           N  
ANISOU 1471  N   SER A 209     3663   3891   4135    333     21     -1       N  
ATOM   1472  CA  SER A 209      47.485  20.438  29.543  1.00 30.59           C  
ANISOU 1472  CA  SER A 209     3645   3851   4125    342     19    -26       C  
ATOM   1473  C   SER A 209      47.563  21.229  28.244  1.00 30.12           C  
ANISOU 1473  C   SER A 209     3609   3771   4066    357     11    -48       C  
ATOM   1474  O   SER A 209      48.484  22.019  28.016  1.00 30.20           O  
ANISOU 1474  O   SER A 209     3632   3787   4055    354     11    -51       O  
ATOM   1475  CB  SER A 209      46.819  21.253  30.646  1.00 31.02           C  
ANISOU 1475  CB  SER A 209     3697   3926   4165    327     29    -37       C  
ATOM   1476  OG  SER A 209      47.654  22.287  31.152  1.00 31.36           O  
ANISOU 1476  OG  SER A 209     3748   3989   4178    314     35    -38       O  
ATOM   1477  N   ASP A 210      46.598  20.977  27.385  1.00 41.32           N  
ANISOU 1477  N   ASP A 210     5029   5164   5507    373      4    -64       N  
ATOM   1478  CA  ASP A 210      46.520  21.601  26.077  1.00 40.81           C  
ANISOU 1478  CA  ASP A 210     4984   5077   5446    388     -5    -84       C  
ATOM   1479  C   ASP A 210      45.926  23.014  26.202  1.00 40.88           C  
ANISOU 1479  C   ASP A 210     5005   5085   5441    385     -3   -109       C  
ATOM   1480  O   ASP A 210      44.853  23.293  25.714  1.00 40.52           O  
ANISOU 1480  O   ASP A 210     4964   5021   5410    395     -8   -129       O  
ATOM   1481  CB  ASP A 210      45.692  20.703  25.166  1.00 40.24           C  
ANISOU 1481  CB  ASP A 210     4907   4978   5403    407    -13    -91       C  
ATOM   1482  CG  ASP A 210      45.654  21.190  23.747  1.00 39.70           C  
ANISOU 1482  CG  ASP A 210     4858   4887   5339    423    -24   -109       C  
ATOM   1483  OD1 ASP A 210      46.586  21.920  23.348  1.00 39.77           O  
ANISOU 1483  OD1 ASP A 210     4881   4900   5328    421    -25   -110       O  
ATOM   1484  OD2 ASP A 210      44.687  20.825  23.033  1.00 39.21           O  
ANISOU 1484  OD2 ASP A 210     4796   4803   5300    437    -31   -122       O  
ATOM   1485  N   ASP A 211      46.639  23.897  26.893  1.00 33.22           N  
ANISOU 1485  N   ASP A 211     4040   4137   4446    370      3   -107       N  
ATOM   1486  CA  ASP A 211      46.174  25.259  27.151  1.00 33.32           C  
ANISOU 1486  CA  ASP A 211     4063   4152   4446    365      5   -129       C  
ATOM   1487  C   ASP A 211      47.402  26.136  27.407  1.00 33.65           C  
ANISOU 1487  C   ASP A 211     4114   4211   4459    353      8   -124       C  
ATOM   1488  O   ASP A 211      48.531  25.662  27.288  1.00 33.73           O  
ANISOU 1488  O   ASP A 211     4125   4229   4462    351      8   -105       O  
ATOM   1489  CB  ASP A 211      45.172  25.300  28.327  1.00 33.65           C  
ANISOU 1489  CB  ASP A 211     4089   4206   4490    354     14   -135       C  
ATOM   1490  CG  ASP A 211      45.717  24.679  29.629  1.00 34.23           C  
ANISOU 1490  CG  ASP A 211     4145   4311   4551    336     25   -111       C  
ATOM   1491  OD1 ASP A 211      46.944  24.646  29.836  1.00 34.47           O  
ANISOU 1491  OD1 ASP A 211     4177   4356   4564    329     27    -93       O  
ATOM   1492  OD2 ASP A 211      44.893  24.257  30.482  1.00 34.46           O  
ANISOU 1492  OD2 ASP A 211     4159   4349   4587    329     32   -109       O  
ATOM   1493  N   ASP A 212      47.202  27.398  27.755  1.00 42.57           N  
ANISOU 1493  N   ASP A 212     5253   5347   5576    346     11   -142       N  
ATOM   1494  CA  ASP A 212      48.344  28.292  27.852  1.00 42.81           C  
ANISOU 1494  CA  ASP A 212     5293   5390   5582    337     12   -139       C  
ATOM   1495  C   ASP A 212      49.302  27.881  28.981  1.00 43.32           C  
ANISOU 1495  C   ASP A 212     5346   5486   5629    321     22   -116       C  
ATOM   1496  O   ASP A 212      50.504  27.889  28.798  1.00 43.41           O  
ANISOU 1496  O   ASP A 212     5363   5504   5627    318     22   -102       O  
ATOM   1497  CB  ASP A 212      47.876  29.737  28.033  1.00 42.85           C  
ANISOU 1497  CB  ASP A 212     5308   5394   5579    333     12   -164       C  
ATOM   1498  CG  ASP A 212      47.052  30.230  26.851  1.00 42.31           C  
ANISOU 1498  CG  ASP A 212     5253   5295   5527    349      0   -186       C  
ATOM   1499  OD1 ASP A 212      47.592  30.302  25.721  1.00 42.00           O  
ANISOU 1499  OD1 ASP A 212     5229   5241   5488    359     -9   -184       O  
ATOM   1500  OD2 ASP A 212      45.854  30.551  27.054  1.00 42.19           O  
ANISOU 1500  OD2 ASP A 212     5234   5271   5524    351     -1   -205       O  
ATOM   1501  N   PHE A 213      48.756  27.496  30.125  1.00 28.16           N  
ANISOU 1501  N   PHE A 213     3409   3583   3709    310     31   -111       N  
ATOM   1502  CA  PHE A 213      49.545  26.999  31.245  1.00 28.62           C  
ANISOU 1502  CA  PHE A 213     3453   3670   3752    294     40    -87       C  
ATOM   1503  C   PHE A 213      50.456  25.803  30.853  1.00 28.52           C  
ANISOU 1503  C   PHE A 213     3436   3655   3745    298     37    -60       C  
ATOM   1504  O   PHE A 213      51.682  25.857  31.026  1.00 28.67           O  
ANISOU 1504  O   PHE A 213     3458   3689   3748    291     38    -45       O  
ATOM   1505  CB  PHE A 213      48.609  26.612  32.395  1.00 28.91           C  
ANISOU 1505  CB  PHE A 213     3471   3723   3792    283     49    -86       C  
ATOM   1506  CG  PHE A 213      49.300  25.895  33.526  1.00 29.32           C  
ANISOU 1506  CG  PHE A 213     3506   3803   3830    266     57    -58       C  
ATOM   1507  CD1 PHE A 213      50.111  26.587  34.409  1.00 29.64           C  
ANISOU 1507  CD1 PHE A 213     3547   3872   3844    250     64    -54       C  
ATOM   1508  CD2 PHE A 213      49.140  24.532  33.696  1.00 29.31           C  
ANISOU 1508  CD2 PHE A 213     3490   3802   3844    268     57    -36       C  
ATOM   1509  CE1 PHE A 213      50.746  25.934  35.456  1.00 29.93           C  
ANISOU 1509  CE1 PHE A 213     3569   3936   3868    234     71    -28       C  
ATOM   1510  CE2 PHE A 213      49.776  23.873  34.739  1.00 29.60           C  
ANISOU 1510  CE2 PHE A 213     3513   3865   3870    252     63    -10       C  
ATOM   1511  CZ  PHE A 213      50.577  24.585  35.616  1.00 29.90           C  
ANISOU 1511  CZ  PHE A 213     3550   3931   3880    235     70     -5       C  
ATOM   1512  N   GLY A 214      49.861  24.752  30.294  1.00 28.51           N  
ANISOU 1512  N   GLY A 214     3428   3635   3768    311     31    -55       N  
ATOM   1513  CA  GLY A 214      50.602  23.545  29.991  1.00 28.38           C  
ANISOU 1513  CA  GLY A 214     3405   3617   3762    315     28    -31       C  
ATOM   1514  C   GLY A 214      51.660  23.771  28.917  1.00 28.11           C  
ANISOU 1514  C   GLY A 214     3386   3571   3722    324     21    -31       C  
ATOM   1515  O   GLY A 214      52.796  23.296  29.038  1.00 28.18           O  
ANISOU 1515  O   GLY A 214     3392   3592   3725    319     21    -11       O  
ATOM   1516  N   LYS A 215      51.281  24.485  27.859  1.00 38.40           N  
ANISOU 1516  N   LYS A 215     4707   4854   5030    336     14    -53       N  
ATOM   1517  CA  LYS A 215      52.195  24.723  26.751  1.00 38.12           C  
ANISOU 1517  CA  LYS A 215     4687   4808   4990    345      8    -54       C  
ATOM   1518  C   LYS A 215      53.378  25.579  27.160  1.00 38.44           C  
ANISOU 1518  C   LYS A 215     4735   4868   5004    332     12    -49       C  
ATOM   1519  O   LYS A 215      54.486  25.378  26.672  1.00 38.39           O  
ANISOU 1519  O   LYS A 215     4733   4862   4990    334     10    -38       O  
ATOM   1520  CB  LYS A 215      51.464  25.362  25.565  1.00 37.67           C  
ANISOU 1520  CB  LYS A 215     4646   4726   4942    360     -1    -78       C  
ATOM   1521  CG  LYS A 215      50.552  24.355  24.891  1.00 37.24           C  
ANISOU 1521  CG  LYS A 215     4585   4649   4916    375     -8    -82       C  
ATOM   1522  CD  LYS A 215      49.979  24.827  23.580  1.00 36.73           C  
ANISOU 1522  CD  LYS A 215     4536   4558   4860    391    -18   -103       C  
ATOM   1523  CE  LYS A 215      48.849  25.796  23.780  1.00 36.70           C  
ANISOU 1523  CE  LYS A 215     4538   4548   4857    391    -18   -125       C  
ATOM   1524  NZ  LYS A 215      48.102  25.881  22.488  1.00 36.12           N  
ANISOU 1524  NZ  LYS A 215     4476   4446   4801    408    -30   -143       N  
ATOM   1525  N   ASP A 216      53.159  26.537  28.048  1.00 34.01           N  
ANISOU 1525  N   ASP A 216     4174   4322   4425    320     19    -57       N  
ATOM   1526  CA  ASP A 216      54.297  27.310  28.514  1.00 34.32           C  
ANISOU 1526  CA  ASP A 216     4220   4381   4440    307     23    -52       C  
ATOM   1527  C   ASP A 216      55.193  26.378  29.326  1.00 34.58           C  
ANISOU 1527  C   ASP A 216     4237   4434   4466    297     29    -24       C  
ATOM   1528  O   ASP A 216      56.405  26.422  29.179  1.00 34.62           O  
ANISOU 1528  O   ASP A 216     4247   4447   4459    293     28    -13       O  
ATOM   1529  CB  ASP A 216      53.855  28.528  29.322  1.00 34.61           C  
ANISOU 1529  CB  ASP A 216     4259   4430   4462    296     29    -68       C  
ATOM   1530  CG  ASP A 216      55.030  29.293  29.915  1.00 34.94           C  
ANISOU 1530  CG  ASP A 216     4305   4494   4477    282     34    -62       C  
ATOM   1531  OD1 ASP A 216      55.881  29.805  29.153  1.00 34.83           O  
ANISOU 1531  OD1 ASP A 216     4305   4473   4455    285     30    -63       O  
ATOM   1532  OD2 ASP A 216      55.101  29.389  31.147  1.00 35.30           O  
ANISOU 1532  OD2 ASP A 216     4338   4563   4510    267     43    -56       O  
ATOM   1533  N   GLY A 217      54.589  25.509  30.143  1.00 28.69           N  
ANISOU 1533  N   GLY A 217     3473   3696   3730    292     33    -13       N  
ATOM   1534  CA  GLY A 217      55.335  24.498  30.884  1.00 28.85           C  
ANISOU 1534  CA  GLY A 217     3478   3735   3750    282     36     15       C  
ATOM   1535  C   GLY A 217      56.241  23.649  29.990  1.00 28.55           C  
ANISOU 1535  C   GLY A 217     3441   3685   3723    293     29     29       C  
ATOM   1536  O   GLY A 217      57.416  23.386  30.308  1.00 28.67           O  
ANISOU 1536  O   GLY A 217     3453   3714   3727    285     30     47       O  
ATOM   1537  N   LEU A 218      55.706  23.230  28.852  1.00 30.29           N  
ANISOU 1537  N   LEU A 218     3666   3879   3964    310     21     19       N  
ATOM   1538  CA  LEU A 218      56.459  22.368  27.961  1.00 29.98           C  
ANISOU 1538  CA  LEU A 218     3626   3827   3937    320     14     29       C  
ATOM   1539  C   LEU A 218      57.660  23.114  27.358  1.00 29.97           C  
ANISOU 1539  C   LEU A 218     3640   3829   3918    320     13     26       C  
ATOM   1540  O   LEU A 218      58.756  22.550  27.276  1.00 29.95           O  
ANISOU 1540  O   LEU A 218     3634   3832   3915    318     12     42       O  
ATOM   1541  CB  LEU A 218      55.570  21.825  26.842  1.00 29.52           C  
ANISOU 1541  CB  LEU A 218     3570   3742   3906    339      6     17       C  
ATOM   1542  CG  LEU A 218      56.371  21.179  25.701  1.00 29.18           C  
ANISOU 1542  CG  LEU A 218     3529   3685   3873    351     -1     21       C  
ATOM   1543  CD1 LEU A 218      56.895  19.830  26.121  1.00 29.17           C  
ANISOU 1543  CD1 LEU A 218     3508   3689   3886    349     -2     45       C  
ATOM   1544  CD2 LEU A 218      55.520  21.053  24.438  1.00 28.72           C  
ANISOU 1544  CD2 LEU A 218     3479   3599   3833    370     -9      1       C  
ATOM   1545  N   GLU A 219      57.447  24.358  26.933  1.00 41.51           N  
ANISOU 1545  N   GLU A 219     5120   5285   5366    321     13      6       N  
ATOM   1546  CA  GLU A 219      58.536  25.138  26.363  1.00 41.51           C  
ANISOU 1546  CA  GLU A 219     5136   5288   5349    320     12      3       C  
ATOM   1547  C   GLU A 219      59.638  25.349  27.404  1.00 41.91           C  
ANISOU 1547  C   GLU A 219     5181   5365   5379    303     19     19       C  
ATOM   1548  O   GLU A 219      60.806  25.164  27.087  1.00 41.89           O  
ANISOU 1548  O   GLU A 219     5180   5366   5370    302     18     29       O  
ATOM   1549  CB  GLU A 219      58.065  26.492  25.825  1.00 41.47           C  
ANISOU 1549  CB  GLU A 219     5149   5273   5333    323     10    -21       C  
ATOM   1550  CG  GLU A 219      57.247  26.423  24.532  1.00 41.00           C  
ANISOU 1550  CG  GLU A 219     5100   5187   5292    341      1    -37       C  
ATOM   1551  CD  GLU A 219      57.805  25.439  23.483  1.00 40.68           C  
ANISOU 1551  CD  GLU A 219     5058   5134   5264    352     -5    -30       C  
ATOM   1552  OE1 GLU A 219      58.988  25.602  23.059  1.00 40.72           O  
ANISOU 1552  OE1 GLU A 219     5070   5145   5257    350     -5    -24       O  
ATOM   1553  OE2 GLU A 219      57.045  24.503  23.089  1.00 40.38           O  
ANISOU 1553  OE2 GLU A 219     5011   5081   5249    364    -10    -32       O  
ATOM   1554  N   GLN A 220      59.260  25.722  28.628  1.00 39.55           N  
ANISOU 1554  N   GLN A 220     4874   5083   5069    290     26     21       N  
ATOM   1555  CA  GLN A 220      60.241  25.937  29.682  1.00 39.91           C  
ANISOU 1555  CA  GLN A 220     4914   5155   5094    273     33     36       C  
ATOM   1556  C   GLN A 220      61.002  24.641  29.973  1.00 39.87           C  
ANISOU 1556  C   GLN A 220     4893   5158   5098    271     32     62       C  
ATOM   1557  O   GLN A 220      62.215  24.661  30.181  1.00 39.98           O  
ANISOU 1557  O   GLN A 220     4907   5184   5099    264     33     75       O  
ATOM   1558  CB  GLN A 220      59.594  26.464  30.969  1.00 40.25           C  
ANISOU 1558  CB  GLN A 220     4950   5219   5126    259     41     33       C  
ATOM   1559  CG  GLN A 220      58.651  27.668  30.790  1.00 40.27           C  
ANISOU 1559  CG  GLN A 220     4964   5213   5124    262     41      5       C  
ATOM   1560  CD  GLN A 220      59.282  28.835  30.065  1.00 40.22           C  
ANISOU 1560  CD  GLN A 220     4978   5200   5104    264     38     -8       C  
ATOM   1561  OE1 GLN A 220      60.445  29.161  30.285  1.00 40.38           O  
ANISOU 1561  OE1 GLN A 220     5001   5234   5108    256     41      1       O  
ATOM   1562  NE2 GLN A 220      58.518  29.472  29.192  1.00 39.99           N  
ANISOU 1562  NE2 GLN A 220     4962   5150   5084    275     33    -30       N  
ATOM   1563  N   PHE A 221      60.286  23.521  29.977  1.00 29.96           N  
ANISOU 1563  N   PHE A 221     3625   3894   3866    277     29     70       N  
ATOM   1564  CA  PHE A 221      60.904  22.223  30.210  1.00 29.87           C  
ANISOU 1564  CA  PHE A 221     3597   3886   3868    276     26     95       C  
ATOM   1565  C   PHE A 221      61.942  21.915  29.116  1.00 29.60           C  
ANISOU 1565  C   PHE A 221     3569   3840   3839    286     20     97       C  
ATOM   1566  O   PHE A 221      63.080  21.594  29.434  1.00 29.68           O  
ANISOU 1566  O   PHE A 221     3573   3861   3842    279     21    113       O  
ATOM   1567  CB  PHE A 221      59.845  21.118  30.282  1.00 29.70           C  
ANISOU 1567  CB  PHE A 221     3560   3853   3872    283     23    101       C  
ATOM   1568  CG  PHE A 221      60.387  19.796  30.716  1.00 29.64           C  
ANISOU 1568  CG  PHE A 221     3533   3851   3879    279     20    128       C  
ATOM   1569  CD1 PHE A 221      60.708  19.573  32.045  1.00 29.95           C  
ANISOU 1569  CD1 PHE A 221     3559   3914   3907    261     25    149       C  
ATOM   1570  CD2 PHE A 221      60.598  18.772  29.787  1.00 29.26           C  
ANISOU 1570  CD2 PHE A 221     3479   3782   3855    293     12    132       C  
ATOM   1571  CE1 PHE A 221      61.214  18.359  32.449  1.00 29.87           C  
ANISOU 1571  CE1 PHE A 221     3531   3908   3911    258     21    175       C  
ATOM   1572  CE2 PHE A 221      61.104  17.563  30.188  1.00 29.18           C  
ANISOU 1572  CE2 PHE A 221     3451   3776   3861    290      8    157       C  
ATOM   1573  CZ  PHE A 221      61.423  17.353  31.519  1.00 29.48           C  
ANISOU 1573  CZ  PHE A 221     3476   3837   3889    272     12    179       C  
ATOM   1574  N   LYS A 222      61.545  22.028  27.846  1.00 37.01           N  
ANISOU 1574  N   LYS A 222     4519   4755   4788    302     15     79       N  
ATOM   1575  CA  LYS A 222      62.442  21.786  26.712  1.00 36.75           C  
ANISOU 1575  CA  LYS A 222     4493   4711   4760    312     10     77       C  
ATOM   1576  C   LYS A 222      63.700  22.648  26.802  1.00 36.98           C  
ANISOU 1576  C   LYS A 222     4532   4755   4764    302     13     79       C  
ATOM   1577  O   LYS A 222      64.807  22.154  26.639  1.00 36.94           O  
ANISOU 1577  O   LYS A 222     4523   4754   4760    301     12     91       O  
ATOM   1578  CB  LYS A 222      61.751  22.072  25.377  1.00 36.44           C  
ANISOU 1578  CB  LYS A 222     4467   4648   4730    328      4     54       C  
ATOM   1579  CG  LYS A 222      60.729  21.056  24.930  1.00 36.11           C  
ANISOU 1579  CG  LYS A 222     4416   4588   4717    341     -2     52       C  
ATOM   1580  CD  LYS A 222      60.090  21.491  23.609  1.00 35.79           C  
ANISOU 1580  CD  LYS A 222     4390   4525   4682    356     -7     28       C  
ATOM   1581  CE  LYS A 222      59.283  20.365  22.978  1.00 35.42           C  
ANISOU 1581  CE  LYS A 222     4334   4459   4666    372    -14     25       C  
ATOM   1582  NZ  LYS A 222      58.614  20.768  21.659  1.00 35.06           N  
ANISOU 1582  NZ  LYS A 222     4303   4392   4626    387    -20      2       N  
ATOM   1583  N   ASN A 223      63.505  23.943  27.048  1.00 40.83           N  
ANISOU 1583  N   ASN A 223     5034   5249   5231    295     18     66       N  
ATOM   1584  CA  ASN A 223      64.611  24.873  27.195  1.00 41.07           C  
ANISOU 1584  CA  ASN A 223     5074   5293   5236    286     22     66       C  
ATOM   1585  C   ASN A 223      65.540  24.447  28.310  1.00 41.30           C  
ANISOU 1585  C   ASN A 223     5090   5345   5258    272     26     89       C  
ATOM   1586  O   ASN A 223      66.740  24.443  28.135  1.00 41.33           O  
ANISOU 1586  O   ASN A 223     5096   5355   5253    268     26     96       O  
ATOM   1587  CB  ASN A 223      64.105  26.292  27.451  1.00 41.27           C  
ANISOU 1587  CB  ASN A 223     5114   5323   5243    280     25     49       C  
ATOM   1588  CG  ASN A 223      63.451  26.896  26.231  1.00 41.02           C  
ANISOU 1588  CG  ASN A 223     5099   5269   5217    293     20     27       C  
ATOM   1589  OD1 ASN A 223      63.550  26.349  25.136  1.00 40.70           O  
ANISOU 1589  OD1 ASN A 223     5063   5213   5190    306     14     24       O  
ATOM   1590  ND2 ASN A 223      62.787  28.028  26.404  1.00 41.13           N  
ANISOU 1590  ND2 ASN A 223     5124   5283   5222    290     21     11       N  
ATOM   1591  N   LYS A 224      64.978  24.068  29.454  1.00 37.64           N  
ANISOU 1591  N   LYS A 224     4612   4894   4795    263     29     99       N  
ATOM   1592  CA  LYS A 224      65.807  23.731  30.595  1.00 37.87           C  
ANISOU 1592  CA  LYS A 224     4629   4946   4815    248     33    121       C  
ATOM   1593  C   LYS A 224      66.588  22.420  30.402  1.00 37.68           C  
ANISOU 1593  C   LYS A 224     4590   4918   4807    251     27    142       C  
ATOM   1594  O   LYS A 224      67.741  22.330  30.803  1.00 37.77           O  
ANISOU 1594  O   LYS A 224     4598   4943   4810    242     28    156       O  
ATOM   1595  CB  LYS A 224      64.953  23.657  31.853  1.00 38.10           C  
ANISOU 1595  CB  LYS A 224     4646   4991   4841    237     38    128       C  
ATOM   1596  CG  LYS A 224      65.730  23.440  33.124  1.00 38.36           C  
ANISOU 1596  CG  LYS A 224     4666   5050   4859    219     42    150       C  
ATOM   1597  CD  LYS A 224      66.700  24.593  33.440  1.00 38.58           C  
ANISOU 1597  CD  LYS A 224     4705   5095   4860    209     46    145       C  
ATOM   1598  CE  LYS A 224      67.356  24.390  34.827  1.00 38.82           C  
ANISOU 1598  CE  LYS A 224     4721   5154   4875    190     50    167       C  
ATOM   1599  NZ  LYS A 224      68.349  25.478  35.122  1.00 38.99           N  
ANISOU 1599  NZ  LYS A 224     4753   5192   4871    180     55    163       N  
ATOM   1600  N   ILE A 225      65.988  21.403  29.792  1.00 31.63           N  
ANISOU 1600  N   ILE A 225     3816   4133   4068    264     21    143       N  
ATOM   1601  CA  ILE A 225      66.712  20.138  29.688  1.00 31.44           C  
ANISOU 1601  CA  ILE A 225     3776   4105   4063    266     16    162       C  
ATOM   1602  C   ILE A 225      67.615  20.006  28.462  1.00 31.21           C  
ANISOU 1602  C   ILE A 225     3755   4064   4041    277     11    154       C  
ATOM   1603  O   ILE A 225      68.298  18.988  28.333  1.00 31.06           O  
ANISOU 1603  O   ILE A 225     3722   4041   4038    280      6    168       O  
ATOM   1604  CB  ILE A 225      65.769  18.916  29.659  1.00 31.21           C  
ANISOU 1604  CB  ILE A 225     3731   4063   4064    274     10    169       C  
ATOM   1605  CG1 ILE A 225      64.928  18.918  28.378  1.00 30.90           C  
ANISOU 1605  CG1 ILE A 225     3702   3999   4041    293      6    147       C  
ATOM   1606  CG2 ILE A 225      64.962  18.847  30.936  1.00 31.45           C  
ANISOU 1606  CG2 ILE A 225     3751   4108   4090    262     14    180       C  
ATOM   1607  CD1 ILE A 225      64.265  17.562  28.064  1.00 30.60           C  
ANISOU 1607  CD1 ILE A 225     3646   3943   4036    304     -1    153       C  
ATOM   1608  N   GLU A 226      67.603  20.986  27.562  1.00 54.60           N  
ANISOU 1608  N   GLU A 226     6737   7019   6991    284     12    133       N  
ATOM   1609  CA  GLU A 226      68.210  20.783  26.246  1.00 54.36           C  
ANISOU 1609  CA  GLU A 226     6713   6974   6969    296      8    123       C  
ATOM   1610  C   GLU A 226      69.694  20.435  26.352  1.00 54.42           C  
ANISOU 1610  C   GLU A 226     6714   6992   6973    290      8    137       C  
ATOM   1611  O   GLU A 226      70.141  19.429  25.821  1.00 54.21           O  
ANISOU 1611  O   GLU A 226     6676   6955   6967    297      2    142       O  
ATOM   1612  CB  GLU A 226      68.022  22.013  25.366  1.00 54.37           C  
ANISOU 1612  CB  GLU A 226     6737   6968   6954    300     10    100       C  
ATOM   1613  CG  GLU A 226      67.822  21.651  23.911  1.00 54.05           C  
ANISOU 1613  CG  GLU A 226     6702   6906   6928    317      4     86       C  
ATOM   1614  CD  GLU A 226      69.038  21.953  23.070  1.00 54.06           C  
ANISOU 1614  CD  GLU A 226     6712   6908   6919    318      3     81       C  
ATOM   1615  OE1 GLU A 226      69.729  22.955  23.384  1.00 54.31           O  
ANISOU 1615  OE1 GLU A 226     6756   6954   6927    307      8     81       O  
ATOM   1616  OE2 GLU A 226      69.316  21.190  22.102  1.00 53.82           O  
ANISOU 1616  OE2 GLU A 226     6678   6867   6905    329     -1     77       O  
ATOM   1617  N   ASP A 227      70.436  21.268  27.064  1.00 42.13           N  
ANISOU 1617  N   ASP A 227     5162   5453   5391    276     13    142       N  
ATOM   1618  CA  ASP A 227      71.828  20.989  27.366  1.00 42.21           C  
ANISOU 1618  CA  ASP A 227     5166   5476   5397    268     13    157       C  
ATOM   1619  C   ASP A 227      71.938  20.171  28.647  1.00 42.29           C  
ANISOU 1619  C   ASP A 227     5155   5499   5414    257     12    182       C  
ATOM   1620  O   ASP A 227      72.448  20.648  29.657  1.00 42.55           O  
ANISOU 1620  O   ASP A 227     5187   5552   5427    243     17    193       O  
ATOM   1621  CB  ASP A 227      72.612  22.297  27.486  1.00 42.48           C  
ANISOU 1621  CB  ASP A 227     5216   5523   5401    259     20    150       C  
ATOM   1622  CG  ASP A 227      74.116  22.089  27.413  1.00 42.51           C  
ANISOU 1622  CG  ASP A 227     5216   5535   5402    254     19    160       C  
ATOM   1623  OD1 ASP A 227      74.565  20.991  27.020  1.00 42.32           O  
ANISOU 1623  OD1 ASP A 227     5178   5503   5398    260     14    167       O  
ATOM   1624  OD2 ASP A 227      74.847  23.040  27.735  1.00 42.74           O  
ANISOU 1624  OD2 ASP A 227     5254   5578   5407    244     24    159       O  
ATOM   1625  N   SER A 228      71.451  18.938  28.605  1.00 32.13           N  
ANISOU 1625  N   SER A 228     3852   4201   4155    264      6    191       N  
ATOM   1626  CA  SER A 228      71.537  18.048  29.755  1.00 32.19           C  
ANISOU 1626  CA  SER A 228     3839   4219   4172    254      3    217       C  
ATOM   1627  C   SER A 228      71.431  16.608  29.301  1.00 31.87           C  
ANISOU 1627  C   SER A 228     3781   4162   4167    265     -6    226       C  
ATOM   1628  O   SER A 228      71.122  16.341  28.135  1.00 31.62           O  
ANISOU 1628  O   SER A 228     3753   4111   4152    280     -9    210       O  
ATOM   1629  CB  SER A 228      70.437  18.363  30.795  1.00 32.38           C  
ANISOU 1629  CB  SER A 228     3861   4254   4187    245      8    222       C  
ATOM   1630  OG  SER A 228      69.256  17.626  30.545  1.00 32.19           O  
ANISOU 1630  OG  SER A 228     3829   4214   4186    255      4    219       O  
ATOM   1631  N   GLU A 229      71.709  15.701  30.233  1.00 36.99           N  
ANISOU 1631  N   GLU A 229     4410   4818   4828    256    -10    251       N  
ATOM   1632  CA  GLU A 229      71.528  14.261  30.071  1.00 36.71           C  
ANISOU 1632  CA  GLU A 229     4353   4768   4828    264    -20    264       C  
ATOM   1633  C   GLU A 229      70.039  13.838  29.980  1.00 36.57           C  
ANISOU 1633  C   GLU A 229     4331   4737   4828    272    -21    259       C  
ATOM   1634  O   GLU A 229      69.727  12.709  29.574  1.00 36.28           O  
ANISOU 1634  O   GLU A 229     4280   4683   4823    282    -30    264       O  
ATOM   1635  CB  GLU A 229      72.204  13.539  31.245  1.00 36.80           C  
ANISOU 1635  CB  GLU A 229     4344   4793   4844    249    -24    295       C  
ATOM   1636  CG  GLU A 229      72.838  12.197  30.908  1.00 36.53           C  
ANISOU 1636  CG  GLU A 229     4289   4745   4844    256    -36    308       C  
ATOM   1637  CD  GLU A 229      73.729  11.630  32.031  1.00 36.64           C  
ANISOU 1637  CD  GLU A 229     4286   4774   4860    241    -41    338       C  
ATOM   1638  OE1 GLU A 229      74.373  12.414  32.774  1.00 36.90           O  
ANISOU 1638  OE1 GLU A 229     4327   4829   4864    227    -35    345       O  
ATOM   1639  OE2 GLU A 229      73.784  10.383  32.157  1.00 36.43           O  
ANISOU 1639  OE2 GLU A 229     4239   4737   4866    243    -52    356       O  
ATOM   1640  N   ILE A 230      69.122  14.727  30.368  1.00 31.63           N  
ANISOU 1640  N   ILE A 230     3718   4119   4182    267    -14    250       N  
ATOM   1641  CA  ILE A 230      67.690  14.394  30.324  1.00 31.52           C  
ANISOU 1641  CA  ILE A 230     3700   4094   4183    274    -15    245       C  
ATOM   1642  C   ILE A 230      67.183  14.385  28.887  1.00 31.23           C  
ANISOU 1642  C   ILE A 230     3673   4032   4161    294    -17    220       C  
ATOM   1643  O   ILE A 230      67.371  15.346  28.142  1.00 31.25           O  
ANISOU 1643  O   ILE A 230     3695   4033   4147    299    -14    199       O  
ATOM   1644  CB  ILE A 230      66.847  15.375  31.161  1.00 31.84           C  
ANISOU 1644  CB  ILE A 230     3750   4150   4198    263     -6    240       C  
ATOM   1645  CG1 ILE A 230      67.266  15.265  32.624  1.00 32.13           C  
ANISOU 1645  CG1 ILE A 230     3775   4212   4221    243     -3    266       C  
ATOM   1646  CG2 ILE A 230      65.321  15.099  30.981  1.00 31.72           C  
ANISOU 1646  CG2 ILE A 230     3732   4120   4199    272     -6    231       C  
ATOM   1647  CD1 ILE A 230      66.804  16.387  33.514  1.00 32.51           C  
ANISOU 1647  CD1 ILE A 230     3832   4281   4238    230      7    261       C  
ATOM   1648  N   CYS A 231      66.582  13.275  28.489  1.00 48.63           N  
ANISOU 1648  N   CYS A 231     5863   6218   6398    305    -25    222       N  
ATOM   1649  CA  CYS A 231      66.015  13.153  27.162  1.00 48.33           C  
ANISOU 1649  CA  CYS A 231     5831   6156   6375    324    -28    199       C  
ATOM   1650  C   CYS A 231      64.488  13.138  27.237  1.00 48.26           C  
ANISOU 1650  C   CYS A 231     5823   6139   6375    329    -27    191       C  
ATOM   1651  O   CYS A 231      63.894  12.312  27.929  1.00 48.22           O  
ANISOU 1651  O   CYS A 231     5801   6133   6388    326    -30    207       O  
ATOM   1652  CB  CYS A 231      66.529  11.888  26.472  1.00 48.00           C  
ANISOU 1652  CB  CYS A 231     5772   6098   6366    335    -38    203       C  
ATOM   1653  SG  CYS A 231      65.515  11.361  25.069  1.00 47.57           S  
ANISOU 1653  SG  CYS A 231     5719   6015   6340    358    -44    179       S  
ATOM   1654  N   LEU A 232      63.861  14.074  26.538  1.00 38.41           N  
ANISOU 1654  N   LEU A 232     4595   4885   5115    336    -24    166       N  
ATOM   1655  CA  LEU A 232      62.408  14.087  26.409  1.00 38.30           C  
ANISOU 1655  CA  LEU A 232     4583   4858   5111    344    -24    155       C  
ATOM   1656  C   LEU A 232      62.002  13.062  25.368  1.00 37.86           C  
ANISOU 1656  C   LEU A 232     4519   4778   5089    362    -32    147       C  
ATOM   1657  O   LEU A 232      62.005  13.349  24.181  1.00 37.66           O  
ANISOU 1657  O   LEU A 232     4505   4740   5065    375    -35    126       O  
ATOM   1658  CB  LEU A 232      61.899  15.470  26.013  1.00 38.42           C  
ANISOU 1658  CB  LEU A 232     4622   4874   5103    345    -18    131       C  
ATOM   1659  CG  LEU A 232      60.377  15.639  25.887  1.00 38.33           C  
ANISOU 1659  CG  LEU A 232     4614   4850   5099    353    -17    116       C  
ATOM   1660  CD1 LEU A 232      59.701  15.265  27.187  1.00 38.54           C  
ANISOU 1660  CD1 LEU A 232     4625   4888   5129    341    -14    133       C  
ATOM   1661  CD2 LEU A 232      60.051  17.067  25.515  1.00 38.45           C  
ANISOU 1661  CD2 LEU A 232     4653   4867   5090    353    -13     94       C  
ATOM   1662  N   ALA A 233      61.660  11.869  25.819  1.00 35.46           N  
ANISOU 1662  N   ALA A 233     4193   4469   4813    362    -38    164       N  
ATOM   1663  CA  ALA A 233      61.365  10.768  24.922  1.00 35.03           C  
ANISOU 1663  CA  ALA A 233     4125   4390   4793    379    -47    158       C  
ATOM   1664  C   ALA A 233      59.919  10.786  24.392  1.00 34.80           C  
ANISOU 1664  C   ALA A 233     4100   4344   4777    392    -48    140       C  
ATOM   1665  O   ALA A 233      59.624  10.157  23.385  1.00 34.41           O  
ANISOU 1665  O   ALA A 233     4047   4275   4752    408    -55    127       O  
ATOM   1666  CB  ALA A 233      61.642   9.436  25.641  1.00 34.94           C  
ANISOU 1666  CB  ALA A 233     4088   4380   4809    374    -53    186       C  
ATOM   1667  N   PHE A 234      59.019  11.483  25.077  1.00 35.86           N  
ANISOU 1667  N   PHE A 234     4243   4487   4897    384    -41    138       N  
ATOM   1668  CA  PHE A 234      57.617  11.490  24.680  1.00 35.65           C  
ANISOU 1668  CA  PHE A 234     4219   4444   4883    395    -42    122       C  
ATOM   1669  C   PHE A 234      56.959  12.675  25.338  1.00 36.00           C  
ANISOU 1669  C   PHE A 234     4277   4501   4900    385    -34    114       C  
ATOM   1670  O   PHE A 234      57.188  12.925  26.520  1.00 36.38           O  
ANISOU 1670  O   PHE A 234     4321   4571   4932    368    -27    131       O  
ATOM   1671  CB  PHE A 234      56.907  10.186  25.083  1.00 35.44           C  
ANISOU 1671  CB  PHE A 234     4168   4407   4890    398    -48    137       C  
ATOM   1672  CG  PHE A 234      55.404  10.166  24.804  1.00 35.23           C  
ANISOU 1672  CG  PHE A 234     4142   4364   4878    408    -48    121       C  
ATOM   1673  CD1 PHE A 234      54.908   9.746  23.561  1.00 34.75           C  
ANISOU 1673  CD1 PHE A 234     4083   4279   4840    427    -56    102       C  
ATOM   1674  CD2 PHE A 234      54.495  10.530  25.780  1.00 35.51           C  
ANISOU 1674  CD2 PHE A 234     4177   4410   4905    397    -42    126       C  
ATOM   1675  CE1 PHE A 234      53.526   9.710  23.303  1.00 34.52           C  
ANISOU 1675  CE1 PHE A 234     4055   4236   4826    437    -57     87       C  
ATOM   1676  CE2 PHE A 234      53.103  10.493  25.525  1.00 35.32           C  
ANISOU 1676  CE2 PHE A 234     4153   4371   4895    406    -42    111       C  
ATOM   1677  CZ  PHE A 234      52.631  10.072  24.289  1.00 34.80           C  
ANISOU 1677  CZ  PHE A 234     4089   4280   4853    426    -50     92       C  
ATOM   1678  N   TYR A 235      56.184  13.428  24.568  1.00 43.83           N  
ANISOU 1678  N   TYR A 235     5285   5481   5886    395    -33     89       N  
ATOM   1679  CA  TYR A 235      55.314  14.427  25.162  1.00 44.10           C  
ANISOU 1679  CA  TYR A 235     5330   5523   5903    387    -26     79       C  
ATOM   1680  C   TYR A 235      53.953  14.435  24.473  1.00 43.78           C  
ANISOU 1680  C   TYR A 235     5294   5462   5880    402    -30     58       C  
ATOM   1681  O   TYR A 235      53.796  13.908  23.368  1.00 43.34           O  
ANISOU 1681  O   TYR A 235     5239   5386   5844    418    -37     48       O  
ATOM   1682  CB  TYR A 235      55.958  15.812  25.123  1.00 44.39           C  
ANISOU 1682  CB  TYR A 235     5388   5574   5906    380    -21     69       C  
ATOM   1683  CG  TYR A 235      56.296  16.362  23.749  1.00 44.16           C  
ANISOU 1683  CG  TYR A 235     5377   5530   5871    393    -25     49       C  
ATOM   1684  CD1 TYR A 235      57.517  16.067  23.137  1.00 44.07           C  
ANISOU 1684  CD1 TYR A 235     5366   5519   5858    396    -28     53       C  
ATOM   1685  CD2 TYR A 235      55.421  17.213  23.084  1.00 44.04           C  
ANISOU 1685  CD2 TYR A 235     5379   5504   5852    401    -26     25       C  
ATOM   1686  CE1 TYR A 235      57.837  16.578  21.885  1.00 43.89           C  
ANISOU 1686  CE1 TYR A 235     5360   5487   5830    406    -32     35       C  
ATOM   1687  CE2 TYR A 235      55.735  17.737  21.833  1.00 43.79           C  
ANISOU 1687  CE2 TYR A 235     5364   5460   5813    412    -31      7       C  
ATOM   1688  CZ  TYR A 235      56.946  17.413  21.238  1.00 43.73           C  
ANISOU 1688  CZ  TYR A 235     5357   5455   5804    414    -33     13       C  
ATOM   1689  OH  TYR A 235      57.270  17.935  19.994  1.00 43.48           O  
ANISOU 1689  OH  TYR A 235     5342   5414   5765    423    -37     -4       O  
ATOM   1690  N   LYS A 236      52.962  15.021  25.137  1.00 40.12           N  
ANISOU 1690  N   LYS A 236     4833   5003   5408    395    -24     52       N  
ATOM   1691  CA  LYS A 236      51.603  14.958  24.638  1.00 39.81           C  
ANISOU 1691  CA  LYS A 236     4795   4945   5387    408    -27     34       C  
ATOM   1692  C   LYS A 236      50.710  16.021  25.288  1.00 40.12           C  
ANISOU 1692  C   LYS A 236     4842   4991   5409    400    -20     21       C  
ATOM   1693  O   LYS A 236      50.714  16.178  26.509  1.00 40.56           O  
ANISOU 1693  O   LYS A 236     4890   5068   5452    383    -12     34       O  
ATOM   1694  CB  LYS A 236      51.048  13.553  24.877  1.00 39.57           C  
ANISOU 1694  CB  LYS A 236     4741   4904   5389    412    -31     48       C  
ATOM   1695  CG  LYS A 236      49.608  13.354  24.459  1.00 39.23           C  
ANISOU 1695  CG  LYS A 236     4697   4842   5368    425    -34     31       C  
ATOM   1696  CD  LYS A 236      49.458  13.236  22.961  1.00 38.67           C  
ANISOU 1696  CD  LYS A 236     4635   4746   5312    445    -44     11       C  
ATOM   1697  CE  LYS A 236      48.021  12.775  22.647  1.00 38.27           C  
ANISOU 1697  CE  LYS A 236     4578   4675   5288    458    -48     -2       C  
ATOM   1698  NZ  LYS A 236      47.736  12.656  21.198  1.00 37.70           N  
ANISOU 1698  NZ  LYS A 236     4515   4579   5231    478    -57    -23       N  
ATOM   1699  N   ALA A 237      49.970  16.758  24.457  1.00 36.62           N  
ANISOU 1699  N   ALA A 237     4415   4532   4966    411    -23     -4       N  
ATOM   1700  CA  ALA A 237      48.989  17.717  24.948  1.00 36.81           C  
ANISOU 1700  CA  ALA A 237     4446   4561   4981    405    -18    -20       C  
ATOM   1701  C   ALA A 237      47.760  16.964  25.445  1.00 36.73           C  
ANISOU 1701  C   ALA A 237     4418   4543   4993    407    -17    -18       C  
ATOM   1702  O   ALA A 237      47.183  16.172  24.714  1.00 36.24           O  
ANISOU 1702  O   ALA A 237     4352   4461   4958    422    -24    -23       O  
ATOM   1703  CB  ALA A 237      48.608  18.731  23.863  1.00 36.46           C  
ANISOU 1703  CB  ALA A 237     4423   4499   4931    417    -23    -47       C  
ATOM   1704  N   ILE A 238      47.418  17.179  26.709  1.00 35.38           N  
ANISOU 1704  N   ILE A 238     4239   4392   4812    391     -8    -11       N  
ATOM   1705  CA  ILE A 238      46.247  16.587  27.360  1.00 35.41           C  
ANISOU 1705  CA  ILE A 238     4226   4394   4833    388     -5     -8       C  
ATOM   1706  C   ILE A 238      45.045  17.526  27.231  1.00 35.34           C  
ANISOU 1706  C   ILE A 238     4227   4377   4824    392     -4    -36       C  
ATOM   1707  O   ILE A 238      45.131  18.688  27.627  1.00 35.67           O  
ANISOU 1707  O   ILE A 238     4280   4431   4841    383      2    -47       O  
ATOM   1708  CB  ILE A 238      46.506  16.345  28.886  1.00 36.00           C  
ANISOU 1708  CB  ILE A 238     4286   4499   4895    366      5     15       C  
ATOM   1709  CG1 ILE A 238      47.575  15.283  29.137  1.00 36.01           C  
ANISOU 1709  CG1 ILE A 238     4274   4508   4902    362      2     45       C  
ATOM   1710  CG2 ILE A 238      45.219  16.027  29.616  1.00 36.13           C  
ANISOU 1710  CG2 ILE A 238     4287   4516   4924    362     10     14       C  
ATOM   1711  CD1 ILE A 238      47.701  14.210  28.059  1.00 35.43           C  
ANISOU 1711  CD1 ILE A 238     4195   4409   4858    380     -9     49       C  
ATOM   1712  N   ASN A 239      43.936  17.042  26.685  1.00 40.12           N  
ANISOU 1712  N   ASN A 239     4828   4960   5455    406     -9    -48       N  
ATOM   1713  CA  ASN A 239      42.703  17.830  26.646  1.00 40.02           C  
ANISOU 1713  CA  ASN A 239     4822   4939   5445    409     -7    -74       C  
ATOM   1714  C   ASN A 239      41.484  16.929  26.857  1.00 39.84           C  
ANISOU 1714  C   ASN A 239     4782   4904   5450    414     -8    -75       C  
ATOM   1715  O   ASN A 239      41.636  15.739  27.139  1.00 39.84           O  
ANISOU 1715  O   ASN A 239     4766   4906   5467    413     -8    -53       O  
ATOM   1716  CB  ASN A 239      42.586  18.592  25.328  1.00 39.50           C  
ANISOU 1716  CB  ASN A 239     4778   4851   5381    425    -17    -99       C  
ATOM   1717  CG  ASN A 239      42.684  17.684  24.127  1.00 38.90           C  
ANISOU 1717  CG  ASN A 239     4702   4752   5328    444    -28    -98       C  
ATOM   1718  OD1 ASN A 239      42.025  16.653  24.062  1.00 38.65           O  
ANISOU 1718  OD1 ASN A 239     4656   4708   5322    451    -30    -94       O  
ATOM   1719  ND2 ASN A 239      43.551  18.039  23.180  1.00 38.70           N  
ANISOU 1719  ND2 ASN A 239     4691   4720   5292    451    -34   -102       N  
ATOM   1720  N   VAL A 240      40.285  17.490  26.711  1.00 52.46           N  
ANISOU 1720  N   VAL A 240     6385   6491   7056    419     -8    -99       N  
ATOM   1721  CA  VAL A 240      39.054  16.726  26.931  1.00 52.29           C  
ANISOU 1721  CA  VAL A 240     6348   6459   7062    423     -7   -102       C  
ATOM   1722  C   VAL A 240      38.945  15.497  26.001  1.00 51.72           C  
ANISOU 1722  C   VAL A 240     6268   6362   7020    441    -17    -95       C  
ATOM   1723  O   VAL A 240      38.355  14.493  26.372  1.00 51.69           O  
ANISOU 1723  O   VAL A 240     6246   6355   7038    441    -16    -84       O  
ATOM   1724  CB  VAL A 240      37.785  17.620  26.758  1.00 52.10           C  
ANISOU 1724  CB  VAL A 240     6331   6423   7042    428     -7   -133       C  
ATOM   1725  CG1 VAL A 240      37.754  18.747  27.803  1.00 52.69           C  
ANISOU 1725  CG1 VAL A 240     6408   6521   7090    410      3   -141       C  
ATOM   1726  CG2 VAL A 240      37.686  18.176  25.343  1.00 51.47           C  
ANISOU 1726  CG2 VAL A 240     6271   6316   6968    448    -19   -155       C  
ATOM   1727  N   ASN A 241      39.540  15.561  24.813  1.00 58.11           N  
ANISOU 1727  N   ASN A 241     7091   7156   7831    455    -27   -101       N  
ATOM   1728  CA  ASN A 241      39.430  14.458  23.859  1.00 57.53           C  
ANISOU 1728  CA  ASN A 241     7012   7061   7787    473    -37    -99       C  
ATOM   1729  C   ASN A 241      40.546  13.410  23.945  1.00 57.60           C  
ANISOU 1729  C   ASN A 241     7009   7077   7801    471    -39    -72       C  
ATOM   1730  O   ASN A 241      40.690  12.607  23.026  1.00 57.12           O  
ANISOU 1730  O   ASN A 241     6945   6997   7761    486    -48    -71       O  
ATOM   1731  CB  ASN A 241      39.392  15.001  22.416  1.00 56.97           C  
ANISOU 1731  CB  ASN A 241     6960   6967   7718    491    -48   -123       C  
ATOM   1732  CG  ASN A 241      38.297  16.037  22.193  1.00 56.80           C  
ANISOU 1732  CG  ASN A 241     6952   6935   7695    496    -49   -151       C  
ATOM   1733  OD1 ASN A 241      37.143  15.859  22.612  1.00 56.75           O  
ANISOU 1733  OD1 ASN A 241     6936   6923   7705    496    -47   -158       O  
ATOM   1734  ND2 ASN A 241      38.658  17.131  21.525  1.00 56.69           N  
ANISOU 1734  ND2 ASN A 241     6959   6917   7662    499    -53   -166       N  
ATOM   1735  N   THR A 242      41.329  13.403  25.029  1.00 41.28           N  
ANISOU 1735  N   THR A 242     4934   5035   5714    452    -30    -49       N  
ATOM   1736  CA  THR A 242      42.548  12.574  25.077  1.00 41.34           C  
ANISOU 1736  CA  THR A 242     4933   5050   5723    449    -33    -24       C  
ATOM   1737  C   THR A 242      42.242  11.080  25.177  1.00 41.11           C  
ANISOU 1737  C   THR A 242     4881   5011   5728    453    -37     -7       C  
ATOM   1738  O   THR A 242      41.492  10.642  26.040  1.00 41.32           O  
ANISOU 1738  O   THR A 242     4892   5043   5764    445    -32      3       O  
ATOM   1739  CB  THR A 242      43.479  12.957  26.247  1.00 42.02           C  
ANISOU 1739  CB  THR A 242     5017   5167   5780    427    -23     -3       C  
ATOM   1740  OG1 THR A 242      43.997  14.273  26.040  1.00 42.20           O  
ANISOU 1740  OG1 THR A 242     5062   5199   5774    423    -21    -18       O  
ATOM   1741  CG2 THR A 242      44.658  11.986  26.326  1.00 42.02           C  
ANISOU 1741  CG2 THR A 242     5005   5173   5786    424    -27     24       C  
ATOM   1742  N   ASP A 243      42.829  10.316  24.263  1.00 38.44           N  
ANISOU 1742  N   ASP A 243     4540   4657   5407    467    -46     -3       N  
ATOM   1743  CA  ASP A 243      42.717   8.868  24.249  1.00 38.17           C  
ANISOU 1743  CA  ASP A 243     4483   4612   5407    473    -52     13       C  
ATOM   1744  C   ASP A 243      43.832   8.281  25.104  1.00 38.54           C  
ANISOU 1744  C   ASP A 243     4517   4679   5448    457    -50     45       C  
ATOM   1745  O   ASP A 243      44.957   8.061  24.627  1.00 38.44           O  
ANISOU 1745  O   ASP A 243     4506   4666   5432    461    -55     52       O  
ATOM   1746  CB  ASP A 243      42.791   8.360  22.796  1.00 37.49           C  
ANISOU 1746  CB  ASP A 243     4401   4501   5344    495    -64     -2       C  
ATOM   1747  CG  ASP A 243      42.670   6.844  22.676  1.00 37.16           C  
ANISOU 1747  CG  ASP A 243     4335   4443   5340    503    -72     13       C  
ATOM   1748  OD1 ASP A 243      42.786   6.097  23.676  1.00 37.43           O  
ANISOU 1748  OD1 ASP A 243     4350   4489   5384    491    -69     39       O  
ATOM   1749  OD2 ASP A 243      42.478   6.395  21.531  1.00 36.59           O  
ANISOU 1749  OD2 ASP A 243     4263   4350   5291    522    -81     -3       O  
ATOM   1750  N   TYR A 244      43.525   8.024  26.365  1.00 39.98           N  
ANISOU 1750  N   TYR A 244     4686   4878   5628    440    -43     65       N  
ATOM   1751  CA  TYR A 244      44.556   7.660  27.327  1.00 40.41           C  
ANISOU 1751  CA  TYR A 244     4728   4955   5670    423    -40     96       C  
ATOM   1752  C   TYR A 244      45.132   6.273  27.111  1.00 40.10           C  
ANISOU 1752  C   TYR A 244     4670   4904   5661    428    -50    118       C  
ATOM   1753  O   TYR A 244      46.307   6.049  27.417  1.00 40.27           O  
ANISOU 1753  O   TYR A 244     4687   4938   5674    420    -51    137       O  
ATOM   1754  CB  TYR A 244      44.029   7.799  28.744  1.00 40.98           C  
ANISOU 1754  CB  TYR A 244     4791   5050   5730    402    -30    111       C  
ATOM   1755  CG  TYR A 244      44.074   9.237  29.172  1.00 41.43           C  
ANISOU 1755  CG  TYR A 244     4866   5127   5749    391    -20     97       C  
ATOM   1756  CD1 TYR A 244      45.289   9.859  29.418  1.00 41.73           C  
ANISOU 1756  CD1 TYR A 244     4915   5184   5758    381    -17    104       C  
ATOM   1757  CD2 TYR A 244      42.916   9.991  29.285  1.00 41.52           C  
ANISOU 1757  CD2 TYR A 244     4885   5137   5755    391    -14     74       C  
ATOM   1758  CE1 TYR A 244      45.349  11.177  29.791  1.00 42.12           C  
ANISOU 1758  CE1 TYR A 244     4980   5251   5774    371     -8     91       C  
ATOM   1759  CE2 TYR A 244      42.969  11.323  29.654  1.00 41.92           C  
ANISOU 1759  CE2 TYR A 244     4951   5204   5772    382     -5     60       C  
ATOM   1760  CZ  TYR A 244      44.190  11.903  29.906  1.00 42.21           C  
ANISOU 1760  CZ  TYR A 244     4998   5260   5781    372     -3     68       C  
ATOM   1761  OH  TYR A 244      44.262  13.221  30.280  1.00 42.60           O  
ANISOU 1761  OH  TYR A 244     5062   5326   5799    362      5     54       O  
ATOM   1762  N   LEU A 245      44.342   5.358  26.549  1.00 42.16           N  
ANISOU 1762  N   LEU A 245     4918   5141   5959    443    -58    113       N  
ATOM   1763  CA  LEU A 245      44.904   4.054  26.181  1.00 41.79           C  
ANISOU 1763  CA  LEU A 245     4854   5081   5945    451    -69    129       C  
ATOM   1764  C   LEU A 245      46.121   4.184  25.245  1.00 41.56           C  
ANISOU 1764  C   LEU A 245     4834   5047   5909    460    -74    121       C  
ATOM   1765  O   LEU A 245      47.128   3.514  25.444  1.00 41.59           O  
ANISOU 1765  O   LEU A 245     4827   5056   5921    455    -79    142       O  
ATOM   1766  CB  LEU A 245      43.850   3.158  25.529  1.00 41.26           C  
ANISOU 1766  CB  LEU A 245     4773   4985   5918    468    -76    119       C  
ATOM   1767  CG  LEU A 245      44.481   1.902  24.899  1.00 40.81           C  
ANISOU 1767  CG  LEU A 245     4700   4911   5896    480    -89    129       C  
ATOM   1768  CD1 LEU A 245      45.030   0.954  25.958  1.00 41.09           C  
ANISOU 1768  CD1 LEU A 245     4711   4957   5943    464    -91    167       C  
ATOM   1769  CD2 LEU A 245      43.503   1.188  23.961  1.00 40.19           C  
ANISOU 1769  CD2 LEU A 245     4613   4803   5856    501    -98    111       C  
ATOM   1770  N   GLN A 246      46.035   5.048  24.241  1.00 46.57           N  
ANISOU 1770  N   GLN A 246     5490   5673   6530    473    -74     92       N  
ATOM   1771  CA  GLN A 246      47.126   5.210  23.283  1.00 46.36           C  
ANISOU 1771  CA  GLN A 246     5474   5643   6497    482    -79     83       C  
ATOM   1772  C   GLN A 246      48.326   5.966  23.854  1.00 46.85           C  
ANISOU 1772  C   GLN A 246     5546   5730   6523    466    -73     95       C  
ATOM   1773  O   GLN A 246      49.457   5.685  23.500  1.00 46.78           O  
ANISOU 1773  O   GLN A 246     5536   5723   6515    467    -77    101       O  
ATOM   1774  CB  GLN A 246      46.631   5.920  22.024  1.00 45.99           C  
ANISOU 1774  CB  GLN A 246     5448   5581   6446    499    -82     49       C  
ATOM   1775  CG  GLN A 246      45.728   5.048  21.176  1.00 45.39           C  
ANISOU 1775  CG  GLN A 246     5361   5478   6409    518    -91     35       C  
ATOM   1776  CD  GLN A 246      46.269   3.624  21.024  1.00 45.13           C  
ANISOU 1776  CD  GLN A 246     5303   5434   6409    524   -100     51       C  
ATOM   1777  OE1 GLN A 246      47.424   3.416  20.601  1.00 45.09           O  
ANISOU 1777  OE1 GLN A 246     5299   5432   6403    526   -104     55       O  
ATOM   1778  NE2 GLN A 246      45.438   2.635  21.381  1.00 44.96           N  
ANISOU 1778  NE2 GLN A 246     5261   5400   6420    526   -104     61       N  
ATOM   1779  N   VAL A 247      48.068   6.934  24.724  1.00 35.43           N  
ANISOU 1779  N   VAL A 247     4111   4304   5048    450    -63     96       N  
ATOM   1780  CA  VAL A 247      49.135   7.664  25.380  1.00 35.91           C  
ANISOU 1780  CA  VAL A 247     4181   4390   5075    434    -56    108       C  
ATOM   1781  C   VAL A 247      50.019   6.721  26.165  1.00 36.08           C  
ANISOU 1781  C   VAL A 247     4181   4421   5105    422    -58    140       C  
ATOM   1782  O   VAL A 247      51.238   6.688  25.968  1.00 36.10           O  
ANISOU 1782  O   VAL A 247     4186   4430   5100    421    -61    148       O  
ATOM   1783  CB  VAL A 247      48.595   8.740  26.333  1.00 36.42           C  
ANISOU 1783  CB  VAL A 247     4254   4474   5110    419    -45    105       C  
ATOM   1784  CG1 VAL A 247      49.764   9.361  27.135  1.00 36.93           C  
ANISOU 1784  CG1 VAL A 247     4325   4566   5141    400    -38    121       C  
ATOM   1785  CG2 VAL A 247      47.816   9.796  25.539  1.00 36.26           C  
ANISOU 1785  CG2 VAL A 247     4256   4443   5079    430    -43     72       C  
ATOM   1786  N   PHE A 248      49.397   5.940  27.044  1.00 38.07           N  
ANISOU 1786  N   PHE A 248     4413   4676   5374    414    -58    160       N  
ATOM   1787  CA  PHE A 248      50.152   5.069  27.930  1.00 38.25           C  
ANISOU 1787  CA  PHE A 248     4417   4711   5406    401    -61    194       C  
ATOM   1788  C   PHE A 248      50.761   3.901  27.156  1.00 37.78           C  
ANISOU 1788  C   PHE A 248     4342   4631   5381    414    -74    200       C  
ATOM   1789  O   PHE A 248      51.809   3.379  27.533  1.00 37.86           O  
ANISOU 1789  O   PHE A 248     4342   4650   5394    406    -78    222       O  
ATOM   1790  CB  PHE A 248      49.275   4.572  29.073  1.00 38.52           C  
ANISOU 1790  CB  PHE A 248     4434   4753   5448    387    -58    214       C  
ATOM   1791  CG  PHE A 248      48.891   5.655  30.052  1.00 39.08           C  
ANISOU 1791  CG  PHE A 248     4515   4850   5483    370    -45    213       C  
ATOM   1792  CD1 PHE A 248      49.869   6.444  30.649  1.00 39.50           C  
ANISOU 1792  CD1 PHE A 248     4579   4929   5502    355    -39    221       C  
ATOM   1793  CD2 PHE A 248      47.557   5.895  30.362  1.00 39.19           C  
ANISOU 1793  CD2 PHE A 248     4529   4863   5499    369    -39    202       C  
ATOM   1794  CE1 PHE A 248      49.528   7.448  31.540  1.00 40.01           C  
ANISOU 1794  CE1 PHE A 248     4652   5017   5534    339    -27    218       C  
ATOM   1795  CE2 PHE A 248      47.209   6.893  31.260  1.00 39.73           C  
ANISOU 1795  CE2 PHE A 248     4606   4956   5535    352    -27    199       C  
ATOM   1796  CZ  PHE A 248      48.197   7.670  31.848  1.00 40.14           C  
ANISOU 1796  CZ  PHE A 248     4667   5033   5552    338    -21    206       C  
ATOM   1797  N   LYS A 249      50.113   3.508  26.065  1.00 44.88           N  
ANISOU 1797  N   LYS A 249     5242   5505   6307    434    -80    179       N  
ATOM   1798  CA  LYS A 249      50.663   2.488  25.188  1.00 44.41           C  
ANISOU 1798  CA  LYS A 249     5169   5425   6279    449    -92    178       C  
ATOM   1799  C   LYS A 249      51.968   2.969  24.533  1.00 44.41           C  
ANISOU 1799  C   LYS A 249     5182   5431   6261    452    -93    170       C  
ATOM   1800  O   LYS A 249      52.905   2.205  24.413  1.00 44.28           O  
ANISOU 1800  O   LYS A 249     5152   5412   6262    453   -100    182       O  
ATOM   1801  CB  LYS A 249      49.642   2.100  24.118  1.00 43.87           C  
ANISOU 1801  CB  LYS A 249     5100   5330   6240    471    -98    154       C  
ATOM   1802  CG  LYS A 249      50.078   1.025  23.147  1.00 43.36           C  
ANISOU 1802  CG  LYS A 249     5020   5243   6211    487   -111    149       C  
ATOM   1803  CD  LYS A 249      48.912   0.659  22.218  1.00 42.84           C  
ANISOU 1803  CD  LYS A 249     4953   5152   6174    507   -116    126       C  
ATOM   1804  CE  LYS A 249      49.320  -0.209  21.029  1.00 42.31           C  
ANISOU 1804  CE  LYS A 249     4875   5063   6138    526   -128    112       C  
ATOM   1805  NZ  LYS A 249      48.088  -0.507  20.169  1.00 41.81           N  
ANISOU 1805  NZ  LYS A 249     4810   4976   6100    545   -132     88       N  
ATOM   1806  N   GLN A 250      52.006   4.230  24.104  1.00 51.34           N  
ANISOU 1806  N   GLN A 250     6085   6315   7106    453    -86    148       N  
ATOM   1807  CA  GLN A 250      53.196   4.800  23.478  1.00 51.38           C  
ANISOU 1807  CA  GLN A 250     6104   6327   7090    455    -85    138       C  
ATOM   1808  C   GLN A 250      54.329   4.955  24.509  1.00 51.82           C  
ANISOU 1808  C   GLN A 250     6157   6408   7126    436    -81    164       C  
ATOM   1809  O   GLN A 250      55.475   4.612  24.245  1.00 51.78           O  
ANISOU 1809  O   GLN A 250     6146   6403   7124    436    -86    171       O  
ATOM   1810  CB  GLN A 250      52.864   6.145  22.825  1.00 51.43           C  
ANISOU 1810  CB  GLN A 250     6138   6335   7067    460    -79    110       C  
ATOM   1811  CG  GLN A 250      52.851   6.131  21.298  1.00 50.97           C  
ANISOU 1811  CG  GLN A 250     6089   6257   7019    481    -85     83       C  
ATOM   1812  CD  GLN A 250      51.979   7.250  20.692  1.00 50.91           C  
ANISOU 1812  CD  GLN A 250     6106   6245   6994    488    -82     55       C  
ATOM   1813  OE1 GLN A 250      50.836   7.456  21.108  1.00 50.92           O  
ANISOU 1813  OE1 GLN A 250     6107   6243   6998    486    -79     52       O  
ATOM   1814  NE2 GLN A 250      52.520   7.967  19.704  1.00 50.86           N  
ANISOU 1814  NE2 GLN A 250     6117   6237   6969    494    -82     36       N  
ATOM   1815  N   ILE A 251      53.989   5.477  25.682  1.00 33.42           N  
ANISOU 1815  N   ILE A 251     3828   4096   4774    418    -73    178       N  
ATOM   1816  CA  ILE A 251      54.911   5.559  26.814  1.00 33.85           C  
ANISOU 1816  CA  ILE A 251     3877   4174   4810    398    -70    205       C  
ATOM   1817  C   ILE A 251      55.513   4.188  27.159  1.00 33.71           C  
ANISOU 1817  C   ILE A 251     3833   4151   4823    396    -80    232       C  
ATOM   1818  O   ILE A 251      56.736   4.057  27.310  1.00 33.79           O  
ANISOU 1818  O   ILE A 251     3841   4171   4828    389    -82    245       O  
ATOM   1819  CB  ILE A 251      54.215   6.137  28.074  1.00 34.32           C  
ANISOU 1819  CB  ILE A 251     3939   4254   4847    380    -60    216       C  
ATOM   1820  CG1 ILE A 251      53.996   7.640  27.939  1.00 34.58           C  
ANISOU 1820  CG1 ILE A 251     3998   4298   4843    378    -50    193       C  
ATOM   1821  CG2 ILE A 251      55.017   5.848  29.337  1.00 34.70           C  
ANISOU 1821  CG2 ILE A 251     3974   4325   4884    360    -59    249       C  
ATOM   1822  CD1 ILE A 251      53.196   8.242  29.101  1.00 35.04           C  
ANISOU 1822  CD1 ILE A 251     4057   4375   4880    362    -40    198       C  
ATOM   1823  N   GLU A 252      54.668   3.175  27.277  1.00 47.31           N  
ANISOU 1823  N   GLU A 252     5537   5860   6579    400    -86    241       N  
ATOM   1824  CA  GLU A 252      55.159   1.848  27.626  1.00 47.15           C  
ANISOU 1824  CA  GLU A 252     5490   5833   6592    398    -96    268       C  
ATOM   1825  C   GLU A 252      56.091   1.273  26.556  1.00 46.76           C  
ANISOU 1825  C   GLU A 252     5435   5767   6564    413   -106    259       C  
ATOM   1826  O   GLU A 252      57.069   0.602  26.877  1.00 46.76           O  
ANISOU 1826  O   GLU A 252     5421   5770   6577    407   -113    279       O  
ATOM   1827  CB  GLU A 252      53.995   0.883  27.861  1.00 46.95           C  
ANISOU 1827  CB  GLU A 252     5446   5793   6601    401   -102    277       C  
ATOM   1828  CG  GLU A 252      54.425  -0.390  28.582  1.00 46.92           C  
ANISOU 1828  CG  GLU A 252     5414   5788   6627    393   -112    312       C  
ATOM   1829  CD  GLU A 252      54.791  -0.133  30.037  1.00 47.47           C  
ANISOU 1829  CD  GLU A 252     5480   5886   6671    367   -106    343       C  
ATOM   1830  OE1 GLU A 252      54.558   0.999  30.524  1.00 47.87           O  
ANISOU 1830  OE1 GLU A 252     5549   5957   6682    357    -94    336       O  
ATOM   1831  OE2 GLU A 252      55.298  -1.065  30.702  1.00 47.50           O  
ANISOU 1831  OE2 GLU A 252     5462   5891   6693    357   -115    374       O  
ATOM   1832  N   GLU A 253      55.781   1.540  25.292  1.00 62.28           N  
ANISOU 1832  N   GLU A 253     7413   7716   8534    431   -107    227       N  
ATOM   1833  CA  GLU A 253      56.573   1.017  24.190  1.00 61.91           C  
ANISOU 1833  CA  GLU A 253     7361   7654   8508    446   -116    214       C  
ATOM   1834  C   GLU A 253      57.959   1.634  24.175  1.00 62.16           C  
ANISOU 1834  C   GLU A 253     7404   7702   8512    439   -112    215       C  
ATOM   1835  O   GLU A 253      58.923   0.990  23.757  1.00 62.00           O  
ANISOU 1835  O   GLU A 253     7371   7676   8509    443   -120    217       O  
ATOM   1836  CB  GLU A 253      55.875   1.267  22.852  1.00 61.53           C  
ANISOU 1836  CB  GLU A 253     7325   7587   8466    467   -116    178       C  
ATOM   1837  CG  GLU A 253      55.256   0.020  22.248  1.00 61.02           C  
ANISOU 1837  CG  GLU A 253     7239   7496   8449    483   -127    174       C  
ATOM   1838  CD  GLU A 253      54.088   0.328  21.320  1.00 60.70           C  
ANISOU 1838  CD  GLU A 253     7210   7440   8413    500   -126    144       C  
ATOM   1839  OE1 GLU A 253      53.843   1.522  21.027  1.00 60.86           O  
ANISOU 1839  OE1 GLU A 253     7256   7468   8399    500   -118    126       O  
ATOM   1840  OE2 GLU A 253      53.404  -0.628  20.891  1.00 60.28           O  
ANISOU 1840  OE2 GLU A 253     7141   7366   8398    513   -135    139       O  
ATOM   1841  N   GLN A 254      58.059   2.881  24.630  1.00 49.42           N  
ANISOU 1841  N   GLN A 254     5812   6110   6857    427   -101    212       N  
ATOM   1842  CA  GLN A 254      59.347   3.565  24.659  1.00 49.69           C  
ANISOU 1842  CA  GLN A 254     5857   6160   6862    419    -97    213       C  
ATOM   1843  C   GLN A 254      60.097   3.290  25.954  1.00 50.01           C  
ANISOU 1843  C   GLN A 254     5886   6220   6897    399    -97    247       C  
ATOM   1844  O   GLN A 254      61.174   3.836  26.174  1.00 50.27           O  
ANISOU 1844  O   GLN A 254     5926   6268   6905    390    -94    252       O  
ATOM   1845  CB  GLN A 254      59.163   5.066  24.460  1.00 49.95           C  
ANISOU 1845  CB  GLN A 254     5919   6205   6853    416    -85    193       C  
ATOM   1846  CG  GLN A 254      58.667   5.429  23.075  1.00 49.64           C  
ANISOU 1846  CG  GLN A 254     5895   6149   6817    435    -86    160       C  
ATOM   1847  CD  GLN A 254      58.554   6.929  22.874  1.00 49.90           C  
ANISOU 1847  CD  GLN A 254     5956   6194   6810    432    -76    142       C  
ATOM   1848  OE1 GLN A 254      57.621   7.416  22.225  1.00 49.75           O  
ANISOU 1848  OE1 GLN A 254     5950   6164   6788    442    -75    120       O  
ATOM   1849  NE2 GLN A 254      59.511   7.676  23.429  1.00 50.29           N  
ANISOU 1849  NE2 GLN A 254     6016   6264   6829    418    -70    151       N  
ATOM   1850  N   ASN A 255      59.517   2.438  26.797  1.00 40.84           N  
ANISOU 1850  N   ASN A 255     4704   5056   5757    392   -102    271       N  
ATOM   1851  CA  ASN A 255      60.134   2.000  28.046  1.00 41.12           C  
ANISOU 1851  CA  ASN A 255     4724   5107   5791    374   -104    306       C  
ATOM   1852  C   ASN A 255      60.454   3.150  28.980  1.00 41.63           C  
ANISOU 1852  C   ASN A 255     4805   5201   5811    355    -93    314       C  
ATOM   1853  O   ASN A 255      61.482   3.157  29.647  1.00 41.85           O  
ANISOU 1853  O   ASN A 255     4829   5245   5827    341    -93    333       O  
ATOM   1854  CB  ASN A 255      61.409   1.199  27.761  1.00 40.93           C  
ANISOU 1854  CB  ASN A 255     4685   5078   5790    376   -115    316       C  
ATOM   1855  CG  ASN A 255      61.120  -0.117  27.076  1.00 40.45           C  
ANISOU 1855  CG  ASN A 255     4601   4989   5778    392   -128    314       C  
ATOM   1856  OD1 ASN A 255      61.426  -0.298  25.892  1.00 40.13           O  
ANISOU 1856  OD1 ASN A 255     4562   4932   5752    409   -132    290       O  
ATOM   1857  ND2 ASN A 255      60.534  -1.050  27.819  1.00 40.40           N  
ANISOU 1857  ND2 ASN A 255     4575   4978   5799    386   -135    339       N  
ATOM   1858  N   ILE A 256      59.561   4.125  29.018  1.00 35.93           N  
ANISOU 1858  N   ILE A 256     4101   4486   5064    354    -82    297       N  
ATOM   1859  CA  ILE A 256      59.749   5.292  29.854  1.00 36.41           C  
ANISOU 1859  CA  ILE A 256     4178   4574   5083    337    -71    300       C  
ATOM   1860  C   ILE A 256      59.236   5.027  31.264  1.00 36.73           C  
ANISOU 1860  C   ILE A 256     4206   4632   5119    319    -68    328       C  
ATOM   1861  O   ILE A 256      58.118   4.518  31.446  1.00 36.65           O  
ANISOU 1861  O   ILE A 256     4186   4613   5127    321    -69    331       O  
ATOM   1862  CB  ILE A 256      59.041   6.508  29.263  1.00 36.48           C  
ANISOU 1862  CB  ILE A 256     4211   4581   5067    345    -61    268       C  
ATOM   1863  CG1 ILE A 256      59.563   6.802  27.850  1.00 36.18           C  
ANISOU 1863  CG1 ILE A 256     4187   4528   5031    362    -64    242       C  
ATOM   1864  CG2 ILE A 256      59.197   7.717  30.175  1.00 36.97           C  
ANISOU 1864  CG2 ILE A 256     4289   4672   5087    327    -49    270       C  
ATOM   1865  CD1 ILE A 256      58.753   7.900  27.125  1.00 36.16           C  
ANISOU 1865  CD1 ILE A 256     4209   4521   5011    371    -57    210       C  
ATOM   1866  N   LYS A 257      60.039   5.402  32.255  1.00 39.28           N  
ANISOU 1866  N   LYS A 257     4529   4981   5416    300    -64    347       N  
ATOM   1867  CA  LYS A 257      59.675   5.204  33.646  1.00 39.64           C  
ANISOU 1867  CA  LYS A 257     4562   5046   5452    280    -62    375       C  
ATOM   1868  C   LYS A 257      59.186   6.500  34.332  1.00 40.09           C  
ANISOU 1868  C   LYS A 257     4637   5128   5468    267    -47    364       C  
ATOM   1869  O   LYS A 257      58.305   6.456  35.185  1.00 40.33           O  
ANISOU 1869  O   LYS A 257     4661   5170   5494    256    -42    374       O  
ATOM   1870  CB  LYS A 257      60.867   4.591  34.410  1.00 39.73           C  
ANISOU 1870  CB  LYS A 257     4558   5070   5466    265    -69    407       C  
ATOM   1871  CG  LYS A 257      60.577   4.261  35.887  1.00 40.07           C  
ANISOU 1871  CG  LYS A 257     4587   5137   5502    243    -68    440       C  
ATOM   1872  CD  LYS A 257      60.951   2.808  36.262  1.00 39.89           C  
ANISOU 1872  CD  LYS A 257     4537   5105   5515    239    -83    474       C  
ATOM   1873  CE  LYS A 257      61.417   2.685  37.726  1.00 40.29           C  
ANISOU 1873  CE  LYS A 257     4576   5184   5547    213    -83    511       C  
ATOM   1874  NZ  LYS A 257      60.314   2.815  38.734  1.00 40.62           N  
ANISOU 1874  NZ  LYS A 257     4615   5245   5575    198    -75    522       N  
ATOM   1875  N   VAL A 258      59.747   7.645  33.956  1.00 36.52           N  
ANISOU 1875  N   VAL A 258     4205   4683   4987    268    -40    344       N  
ATOM   1876  CA  VAL A 258      59.389   8.913  34.587  1.00 36.93           C  
ANISOU 1876  CA  VAL A 258     4274   4758   5001    257    -27    333       C  
ATOM   1877  C   VAL A 258      58.323   9.689  33.794  1.00 36.86           C  
ANISOU 1877  C   VAL A 258     4281   4735   4988    270    -21    299       C  
ATOM   1878  O   VAL A 258      58.473   9.966  32.597  1.00 36.56           O  
ANISOU 1878  O   VAL A 258     4256   4679   4957    287    -24    276       O  
ATOM   1879  CB  VAL A 258      60.619   9.811  34.777  1.00 37.15           C  
ANISOU 1879  CB  VAL A 258     4314   4804   4997    248    -23    332       C  
ATOM   1880  CG1 VAL A 258      60.205  11.218  35.200  1.00 37.52           C  
ANISOU 1880  CG1 VAL A 258     4379   4870   5007    239    -10    313       C  
ATOM   1881  CG2 VAL A 258      61.568   9.197  35.826  1.00 37.31           C  
ANISOU 1881  CG2 VAL A 258     4318   4843   5014    230    -27    367       C  
ATOM   1882  N   ILE A 259      57.236  10.039  34.466  1.00 32.09           N  
ANISOU 1882  N   ILE A 259     3676   4141   4375    262    -14    296       N  
ATOM   1883  CA  ILE A 259      56.168  10.757  33.783  1.00 32.02           C  
ANISOU 1883  CA  ILE A 259     3683   4119   4365    274     -9    264       C  
ATOM   1884  C   ILE A 259      55.886  12.034  34.535  1.00 32.48           C  
ANISOU 1884  C   ILE A 259     3753   4201   4386    261      3    253       C  
ATOM   1885  O   ILE A 259      55.430  12.001  35.683  1.00 32.83           O  
ANISOU 1885  O   ILE A 259     3787   4266   4420    244      9    266       O  
ATOM   1886  CB  ILE A 259      54.881   9.918  33.664  1.00 31.82           C  
ANISOU 1886  CB  ILE A 259     3645   4077   4370    282    -12    264       C  
ATOM   1887  CG1 ILE A 259      55.185   8.576  32.973  1.00 31.35           C  
ANISOU 1887  CG1 ILE A 259     3570   3994   4349    295    -25    276       C  
ATOM   1888  CG2 ILE A 259      53.806  10.684  32.876  1.00 31.71           C  
ANISOU 1888  CG2 ILE A 259     3646   4047   4355    296     -8    229       C  
ATOM   1889  CD1 ILE A 259      54.007   7.606  32.901  1.00 31.13           C  
ANISOU 1889  CD1 ILE A 259     3526   3948   4354    303    -30    280       C  
ATOM   1890  N   VAL A 260      56.217  13.158  33.906  1.00 30.03           N  
ANISOU 1890  N   VAL A 260     3464   3890   4057    267      7    228       N  
ATOM   1891  CA  VAL A 260      55.845  14.468  34.426  1.00 30.40           C  
ANISOU 1891  CA  VAL A 260     3524   3955   4073    257     17    211       C  
ATOM   1892  C   VAL A 260      54.453  14.806  33.935  1.00 30.31           C  
ANISOU 1892  C   VAL A 260     3519   3927   4072    268     19    186       C  
ATOM   1893  O   VAL A 260      54.147  14.663  32.749  1.00 29.92           O  
ANISOU 1893  O   VAL A 260     3477   3851   4042    287     13    169       O  
ATOM   1894  CB  VAL A 260      56.823  15.582  33.986  1.00 30.47           C  
ANISOU 1894  CB  VAL A 260     3552   3968   4056    258     20    197       C  
ATOM   1895  CG1 VAL A 260      56.467  16.902  34.691  1.00 30.87           C  
ANISOU 1895  CG1 VAL A 260     3613   4039   4076    246     30    181       C  
ATOM   1896  CG2 VAL A 260      58.271  15.186  34.291  1.00 30.49           C  
ANISOU 1896  CG2 VAL A 260     3549   3982   4052    250     16    221       C  
ATOM   1897  N   VAL A 261      53.604  15.247  34.856  1.00 30.30           N  
ANISOU 1897  N   VAL A 261     3514   3942   4058    256     28    182       N  
ATOM   1898  CA  VAL A 261      52.267  15.673  34.509  1.00 30.26           C  
ANISOU 1898  CA  VAL A 261     3515   3924   4060    264     30    156       C  
ATOM   1899  C   VAL A 261      52.121  17.132  34.908  1.00 30.60           C  
ANISOU 1899  C   VAL A 261     3571   3983   4072    255     40    135       C  
ATOM   1900  O   VAL A 261      52.078  17.454  36.102  1.00 31.00           O  
ANISOU 1900  O   VAL A 261     3614   4061   4103    237     48    143       O  
ATOM   1901  CB  VAL A 261      51.195  14.808  35.208  1.00 30.35           C  
ANISOU 1901  CB  VAL A 261     3506   3937   4088    258     32    169       C  
ATOM   1902  CG1 VAL A 261      49.777  15.261  34.795  1.00 30.28           C  
ANISOU 1902  CG1 VAL A 261     3503   3913   4089    268     35    140       C  
ATOM   1903  CG2 VAL A 261      51.427  13.330  34.896  1.00 30.01           C  
ANISOU 1903  CG2 VAL A 261     3447   3878   4076    266     22    192       C  
ATOM   1904  N   PHE A 262      52.080  18.008  33.910  1.00 31.64           N  
ANISOU 1904  N   PHE A 262     3723   4098   4202    269     38    109       N  
ATOM   1905  CA  PHE A 262      52.030  19.447  34.116  1.00 31.90           C  
ANISOU 1905  CA  PHE A 262     3770   4142   4209    263     44     87       C  
ATOM   1906  C   PHE A 262      50.662  19.917  33.668  1.00 31.80           C  
ANISOU 1906  C   PHE A 262     3763   4112   4207    273     44     59       C  
ATOM   1907  O   PHE A 262      50.452  20.180  32.474  1.00 31.45           O  
ANISOU 1907  O   PHE A 262     3733   4043   4175    290     38     40       O  
ATOM   1908  CB  PHE A 262      53.162  20.148  33.332  1.00 31.77           C  
ANISOU 1908  CB  PHE A 262     3772   4121   4179    269     41     80       C  
ATOM   1909  CG  PHE A 262      53.437  21.565  33.771  1.00 32.07           C  
ANISOU 1909  CG  PHE A 262     3823   4176   4188    258     47     64       C  
ATOM   1910  CD1 PHE A 262      52.770  22.628  33.185  1.00 32.00           C  
ANISOU 1910  CD1 PHE A 262     3829   4154   4177    266     47     34       C  
ATOM   1911  CD2 PHE A 262      54.404  21.836  34.735  1.00 32.38           C  
ANISOU 1911  CD2 PHE A 262     3857   4243   4202    241     53     80       C  
ATOM   1912  CE1 PHE A 262      53.018  23.929  33.566  1.00 32.24           C  
ANISOU 1912  CE1 PHE A 262     3869   4198   4183    257     52     20       C  
ATOM   1913  CE2 PHE A 262      54.656  23.144  35.141  1.00 32.62           C  
ANISOU 1913  CE2 PHE A 262     3898   4289   4207    231     59     64       C  
ATOM   1914  CZ  PHE A 262      53.960  24.194  34.553  1.00 32.55           C  
ANISOU 1914  CZ  PHE A 262     3904   4266   4198    240     59     34       C  
ATOM   1915  N   ALA A 263      49.715  19.988  34.602  1.00 29.67           N  
ANISOU 1915  N   ALA A 263     3482   3856   3934    262     52     56       N  
ATOM   1916  CA  ALA A 263      48.321  20.196  34.229  1.00 29.56           C  
ANISOU 1916  CA  ALA A 263     3470   3824   3937    272     52     31       C  
ATOM   1917  C   ALA A 263      47.451  20.520  35.450  1.00 29.96           C  
ANISOU 1917  C   ALA A 263     3509   3898   3977    255     63     26       C  
ATOM   1918  O   ALA A 263      47.736  20.061  36.545  1.00 30.25           O  
ANISOU 1918  O   ALA A 263     3530   3960   4002    238     69     49       O  
ATOM   1919  CB  ALA A 263      47.781  18.952  33.493  1.00 29.15           C  
ANISOU 1919  CB  ALA A 263     3409   3747   3919    287     44     39       C  
ATOM   1920  N   PRO A 264      46.398  21.330  35.263  1.00 33.59           N  
ANISOU 1920  N   PRO A 264     3975   4349   4440    260     65     -4       N  
ATOM   1921  CA  PRO A 264      45.489  21.649  36.378  1.00 33.94           C  
ANISOU 1921  CA  PRO A 264     4007   4414   4475    245     75    -12       C  
ATOM   1922  C   PRO A 264      44.697  20.426  36.885  1.00 34.00           C  
ANISOU 1922  C   PRO A 264     3993   4423   4501    241     77      5       C  
ATOM   1923  O   PRO A 264      44.757  19.352  36.281  1.00 33.69           O  
ANISOU 1923  O   PRO A 264     3950   4366   4486    252     70     21       O  
ATOM   1924  CB  PRO A 264      44.540  22.682  35.767  1.00 33.81           C  
ANISOU 1924  CB  PRO A 264     4002   4378   4465    256     74    -49       C  
ATOM   1925  CG  PRO A 264      44.490  22.313  34.320  1.00 33.29           C  
ANISOU 1925  CG  PRO A 264     3948   4277   4423    279     61    -54       C  
ATOM   1926  CD  PRO A 264      45.906  21.874  33.983  1.00 33.22           C  
ANISOU 1926  CD  PRO A 264     3945   4271   4407    280     56    -30       C  
ATOM   1927  N   LYS A 265      43.951  20.622  37.968  1.00 33.56           N  
ANISOU 1927  N   LYS A 265     3924   4390   4436    225     88      0       N  
ATOM   1928  CA  LYS A 265      43.205  19.558  38.652  1.00 33.65           C  
ANISOU 1928  CA  LYS A 265     3916   4410   4461    217     92     18       C  
ATOM   1929  C   LYS A 265      42.471  18.605  37.699  1.00 33.28           C  
ANISOU 1929  C   LYS A 265     3865   4328   4450    237     83     18       C  
ATOM   1930  O   LYS A 265      42.662  17.405  37.775  1.00 33.17           O  
ANISOU 1930  O   LYS A 265     3840   4313   4451    236     79     45       O  
ATOM   1931  CB  LYS A 265      42.205  20.184  39.640  1.00 33.98           C  
ANISOU 1931  CB  LYS A 265     3947   4473   4490    202    104     -1       C  
ATOM   1932  CG  LYS A 265      41.374  19.200  40.454  1.00 34.12           C  
ANISOU 1932  CG  LYS A 265     3943   4503   4518    191    110     15       C  
ATOM   1933  CD  LYS A 265      40.391  19.945  41.380  1.00 34.40           C  
ANISOU 1933  CD  LYS A 265     3970   4561   4541    176    123     -8       C  
ATOM   1934  CE  LYS A 265      39.446  18.997  42.147  1.00 34.54           C  
ANISOU 1934  CE  LYS A 265     3965   4590   4568    165    129      6       C  
ATOM   1935  NZ  LYS A 265      40.217  18.177  43.148  1.00 34.66           N  
ANISOU 1935  NZ  LYS A 265     3966   4636   4569    145    132     46       N  
ATOM   1936  N   VAL A 266      41.648  19.140  36.803  1.00 37.76           N  
ANISOU 1936  N   VAL A 266     4444   4870   5033    254     79    -13       N  
ATOM   1937  CA  VAL A 266      40.779  18.307  35.966  1.00 37.32           C  
ANISOU 1937  CA  VAL A 266     4384   4783   5011    271     71    -17       C  
ATOM   1938  C   VAL A 266      41.568  17.366  35.059  1.00 36.89           C  
ANISOU 1938  C   VAL A 266     4333   4709   4974    286     59      3       C  
ATOM   1939  O   VAL A 266      41.241  16.186  34.946  1.00 36.67           O  
ANISOU 1939  O   VAL A 266     4292   4670   4971    291     55     20       O  
ATOM   1940  CB  VAL A 266      39.842  19.169  35.108  1.00 36.96           C  
ANISOU 1940  CB  VAL A 266     4353   4713   4977    287     67    -54       C  
ATOM   1941  CG1 VAL A 266      39.219  18.345  33.985  1.00 36.34           C  
ANISOU 1941  CG1 VAL A 266     4275   4599   4933    309     57    -58       C  
ATOM   1942  CG2 VAL A 266      38.744  19.767  35.979  1.00 37.26           C  
ANISOU 1942  CG2 VAL A 266     4382   4766   5009    275     78    -74       C  
ATOM   1943  N   TYR A 267      42.617  17.877  34.431  1.00 36.99           N  
ANISOU 1943  N   TYR A 267     4363   4717   4975    292     54      2       N  
ATOM   1944  CA  TYR A 267      43.435  17.048  33.548  1.00 36.58           C  
ANISOU 1944  CA  TYR A 267     4313   4647   4938    305     44     18       C  
ATOM   1945  C   TYR A 267      44.376  16.124  34.342  1.00 36.79           C  
ANISOU 1945  C   TYR A 267     4324   4694   4959    291     45     55       C  
ATOM   1946  O   TYR A 267      44.597  14.986  33.952  1.00 36.48           O  
ANISOU 1946  O   TYR A 267     4276   4641   4942    299     37     74       O  
ATOM   1947  CB  TYR A 267      44.216  17.931  32.571  1.00 36.35           C  
ANISOU 1947  CB  TYR A 267     4307   4607   4898    316     38      3       C  
ATOM   1948  CG  TYR A 267      43.318  18.651  31.581  1.00 35.96           C  
ANISOU 1948  CG  TYR A 267     4273   4532   4860    332     33    -31       C  
ATOM   1949  CD1 TYR A 267      42.183  18.021  31.055  1.00 35.54           C  
ANISOU 1949  CD1 TYR A 267     4212   4455   4835    346     28    -40       C  
ATOM   1950  CD2 TYR A 267      43.591  19.957  31.177  1.00 35.96           C  
ANISOU 1950  CD2 TYR A 267     4291   4530   4841    334     32    -52       C  
ATOM   1951  CE1 TYR A 267      41.362  18.674  30.156  1.00 35.09           C  
ANISOU 1951  CE1 TYR A 267     4169   4375   4790    361     23    -70       C  
ATOM   1952  CE2 TYR A 267      42.765  20.626  30.266  1.00 35.49           C  
ANISOU 1952  CE2 TYR A 267     4246   4447   4793    349     26    -82       C  
ATOM   1953  CZ  TYR A 267      41.660  19.981  29.764  1.00 35.06           C  
ANISOU 1953  CZ  TYR A 267     4185   4370   4767    362     22    -90       C  
ATOM   1954  OH  TYR A 267      40.832  20.626  28.872  1.00 34.58           O  
ANISOU 1954  OH  TYR A 267     4137   4285   4718    377     15   -119       O  
ATOM   1955  N   ALA A 268      44.895  16.586  35.473  1.00 32.31           N  
ANISOU 1955  N   ALA A 268     3754   4159   4363    270     54     66       N  
ATOM   1956  CA  ALA A 268      45.775  15.728  36.263  1.00 32.48           C  
ANISOU 1956  CA  ALA A 268     3761   4201   4380    256     54    102       C  
ATOM   1957  C   ALA A 268      44.986  14.538  36.814  1.00 32.50           C  
ANISOU 1957  C   ALA A 268     3741   4203   4403    251     55    121       C  
ATOM   1958  O   ALA A 268      45.498  13.410  36.873  1.00 32.35           O  
ANISOU 1958  O   ALA A 268     3710   4183   4400    250     48    150       O  
ATOM   1959  CB  ALA A 268      46.441  16.503  37.397  1.00 32.95           C  
ANISOU 1959  CB  ALA A 268     3820   4296   4402    234     64    109       C  
ATOM   1960  N   GLU A 269      43.741  14.789  37.207  1.00 32.93           N  
ANISOU 1960  N   GLU A 269     3790   4261   4461    247     62    105       N  
ATOM   1961  CA  GLU A 269      42.888  13.717  37.705  1.00 32.95           C  
ANISOU 1961  CA  GLU A 269     3772   4264   4485    242     63    122       C  
ATOM   1962  C   GLU A 269      42.555  12.726  36.588  1.00 32.41           C  
ANISOU 1962  C   GLU A 269     3701   4158   4454    264     51    123       C  
ATOM   1963  O   GLU A 269      42.617  11.514  36.792  1.00 32.30           O  
ANISOU 1963  O   GLU A 269     3670   4141   4460    262     46    150       O  
ATOM   1964  CB  GLU A 269      41.624  14.303  38.349  1.00 33.26           C  
ANISOU 1964  CB  GLU A 269     3806   4314   4516    233     74    101       C  
ATOM   1965  CG  GLU A 269      41.974  14.942  39.696  1.00 33.77           C  
ANISOU 1965  CG  GLU A 269     3866   4420   4545    207     86    108       C  
ATOM   1966  CD  GLU A 269      40.799  15.519  40.438  1.00 34.07           C  
ANISOU 1966  CD  GLU A 269     3897   4473   4574    196     97     87       C  
ATOM   1967  OE1 GLU A 269      39.714  15.621  39.826  1.00 33.89           O  
ANISOU 1967  OE1 GLU A 269     3877   4428   4573    210     96     63       O  
ATOM   1968  OE2 GLU A 269      40.975  15.875  41.635  1.00 34.42           O  
ANISOU 1968  OE2 GLU A 269     3933   4554   4590    173    108     95       O  
ATOM   1969  N   ALA A 270      42.239  13.230  35.405  1.00 34.40           N  
ANISOU 1969  N   ALA A 270     3969   4383   4717    285     45     94       N  
ATOM   1970  CA  ALA A 270      41.948  12.361  34.275  1.00 33.79           C  
ANISOU 1970  CA  ALA A 270     3891   4273   4676    307     34     92       C  
ATOM   1971  C   ALA A 270      43.146  11.443  33.941  1.00 33.54           C  
ANISOU 1971  C   ALA A 270     3855   4236   4654    310     24    119       C  
ATOM   1972  O   ALA A 270      42.972  10.233  33.727  1.00 33.26           O  
ANISOU 1972  O   ALA A 270     3804   4185   4648    317     17    135       O  
ATOM   1973  CB  ALA A 270      41.553  13.201  33.062  1.00 33.39           C  
ANISOU 1973  CB  ALA A 270     3861   4197   4630    327     29     56       C  
ATOM   1974  N   VAL A 271      44.361  12.008  33.953  1.00 34.29           N  
ANISOU 1974  N   VAL A 271     3960   4343   4724    305     25    123       N  
ATOM   1975  CA  VAL A 271      45.584  11.242  33.687  1.00 34.08           C  
ANISOU 1975  CA  VAL A 271     3930   4314   4705    308     16    147       C  
ATOM   1976  C   VAL A 271      45.761  10.094  34.676  1.00 34.27           C  
ANISOU 1976  C   VAL A 271     3930   4352   4739    293     16    184       C  
ATOM   1977  O   VAL A 271      45.958   8.942  34.296  1.00 33.93           O  
ANISOU 1977  O   VAL A 271     3874   4292   4724    301      6    201       O  
ATOM   1978  CB  VAL A 271      46.848  12.157  33.759  1.00 34.29           C  
ANISOU 1978  CB  VAL A 271     3972   4358   4700    301     19    147       C  
ATOM   1979  CG1 VAL A 271      48.132  11.321  33.861  1.00 34.20           C  
ANISOU 1979  CG1 VAL A 271     3952   4352   4692    297     12    177       C  
ATOM   1980  CG2 VAL A 271      46.891  13.095  32.581  1.00 34.01           C  
ANISOU 1980  CG2 VAL A 271     3960   4304   4659    317     16    116       C  
ATOM   1981  N   VAL A 272      45.713  10.435  35.956  1.00 32.41           N  
ANISOU 1981  N   VAL A 272     3688   4148   4478    270     26    196       N  
ATOM   1982  CA  VAL A 272      46.036   9.506  37.014  1.00 32.64           C  
ANISOU 1982  CA  VAL A 272     3696   4196   4509    252     26    233       C  
ATOM   1983  C   VAL A 272      44.908   8.462  37.167  1.00 32.53           C  
ANISOU 1983  C   VAL A 272     3663   4170   4526    254     23    243       C  
ATOM   1984  O   VAL A 272      45.193   7.269  37.327  1.00 32.38           O  
ANISOU 1984  O   VAL A 272     3627   4146   4531    252     15    272       O  
ATOM   1985  CB  VAL A 272      46.311  10.263  38.343  1.00 33.23           C  
ANISOU 1985  CB  VAL A 272     3770   4310   4545    226     38    242       C  
ATOM   1986  CG1 VAL A 272      46.331   9.319  39.516  1.00 33.47           C  
ANISOU 1986  CG1 VAL A 272     3778   4362   4578    206     38    278       C  
ATOM   1987  CG2 VAL A 272      47.653  11.026  38.262  1.00 33.30           C  
ANISOU 1987  CG2 VAL A 272     3794   4331   4527    223     38    241       C  
ATOM   1988  N   GLU A 273      43.656   8.896  37.105  1.00 41.40           N  
ANISOU 1988  N   GLU A 273     4789   5288   5653    257     30    218       N  
ATOM   1989  CA  GLU A 273      42.528   7.967  37.105  1.00 41.25           C  
ANISOU 1989  CA  GLU A 273     4754   5255   5666    262     28    223       C  
ATOM   1990  C   GLU A 273      42.612   6.962  35.953  1.00 40.61           C  
ANISOU 1990  C   GLU A 273     4668   5137   5624    284     13    225       C  
ATOM   1991  O   GLU A 273      42.402   5.763  36.152  1.00 40.48           O  
ANISOU 1991  O   GLU A 273     4632   5113   5635    283      7    249       O  
ATOM   1992  CB  GLU A 273      41.199   8.729  37.021  1.00 41.34           C  
ANISOU 1992  CB  GLU A 273     4771   5261   5674    266     36    190       C  
ATOM   1993  CG  GLU A 273      40.689   9.213  38.370  1.00 41.95           C  
ANISOU 1993  CG  GLU A 273     4841   5373   5726    241     50    194       C  
ATOM   1994  CD  GLU A 273      39.684  10.360  38.277  1.00 42.08           C  
ANISOU 1994  CD  GLU A 273     4869   5390   5730    244     59    155       C  
ATOM   1995  OE1 GLU A 273      39.106  10.613  37.193  1.00 41.67           O  
ANISOU 1995  OE1 GLU A 273     4828   5309   5697    265     54    128       O  
ATOM   1996  OE2 GLU A 273      39.466  11.022  39.311  1.00 42.56           O  
ANISOU 1996  OE2 GLU A 273     4926   5481   5763    224     71    153       O  
ATOM   1997  N   SER A 274      42.911   7.459  34.753  1.00 43.36           N  
ANISOU 1997  N   SER A 274     5035   5464   5975    304      8    200       N  
ATOM   1998  CA  SER A 274      43.065   6.598  33.592  1.00 42.71           C  
ANISOU 1998  CA  SER A 274     4950   5350   5928    326     -5    199       C  
ATOM   1999  C   SER A 274      44.181   5.580  33.762  1.00 42.61           C  
ANISOU 1999  C   SER A 274     4924   5339   5927    322    -14    232       C  
ATOM   2000  O   SER A 274      44.006   4.427  33.406  1.00 42.24           O  
ANISOU 2000  O   SER A 274     4862   5272   5916    331    -24    244       O  
ATOM   2001  CB  SER A 274      43.327   7.415  32.340  1.00 42.33           C  
ANISOU 2001  CB  SER A 274     4926   5284   5875    346     -9    167       C  
ATOM   2002  OG  SER A 274      42.125   7.970  31.877  1.00 42.19           O  
ANISOU 2002  OG  SER A 274     4917   5252   5862    356     -6    137       O  
ATOM   2003  N   ALA A 275      45.317   6.015  34.300  1.00 38.20           N  
ANISOU 2003  N   ALA A 275     4371   4803   5340    308    -11    246       N  
ATOM   2004  CA  ALA A 275      46.454   5.130  34.552  1.00 38.13           C  
ANISOU 2004  CA  ALA A 275     4349   4799   5341    302    -20    278       C  
ATOM   2005  C   ALA A 275      46.070   3.961  35.451  1.00 38.27           C  
ANISOU 2005  C   ALA A 275     4340   4822   5379    289    -23    311       C  
ATOM   2006  O   ALA A 275      46.421   2.811  35.167  1.00 37.93           O  
ANISOU 2006  O   ALA A 275     4282   4762   5368    296    -34    330       O  
ATOM   2007  CB  ALA A 275      47.591   5.898  35.171  1.00 38.52           C  
ANISOU 2007  CB  ALA A 275     4408   4876   5353    287    -14    287       C  
ATOM   2008  N   VAL A 276      45.362   4.261  36.536  1.00 41.95           N  
ANISOU 2008  N   VAL A 276     4801   5311   5827    271    -12    318       N  
ATOM   2009  CA  VAL A 276      44.827   3.210  37.397  1.00 42.11           C  
ANISOU 2009  CA  VAL A 276     4797   5337   5866    257    -14    348       C  
ATOM   2010  C   VAL A 276      43.967   2.237  36.574  1.00 41.60           C  
ANISOU 2010  C   VAL A 276     4721   5238   5847    277    -23    342       C  
ATOM   2011  O   VAL A 276      44.180   1.028  36.628  1.00 41.39           O  
ANISOU 2011  O   VAL A 276     4675   5200   5851    277    -34    369       O  
ATOM   2012  CB  VAL A 276      43.997   3.797  38.565  1.00 42.70           C  
ANISOU 2012  CB  VAL A 276     4869   5441   5913    236      1    348       C  
ATOM   2013  CG1 VAL A 276      43.386   2.685  39.420  1.00 42.86           C  
ANISOU 2013  CG1 VAL A 276     4863   5467   5953    222     -1    380       C  
ATOM   2014  CG2 VAL A 276      44.863   4.738  39.414  1.00 43.17           C  
ANISOU 2014  CG2 VAL A 276     4938   5536   5927    216     10    354       C  
ATOM   2015  N   GLN A 277      43.032   2.769  35.792  1.00 50.50           N  
ANISOU 2015  N   GLN A 277     5861   6348   6980    293    -19    307       N  
ATOM   2016  CA  GLN A 277      42.105   1.940  35.024  1.00 50.01           C  
ANISOU 2016  CA  GLN A 277     5789   6254   6960    311    -27    298       C  
ATOM   2017  C   GLN A 277      42.781   1.148  33.900  1.00 49.36           C  
ANISOU 2017  C   GLN A 277     5704   6142   6910    332    -42    298       C  
ATOM   2018  O   GLN A 277      42.336   0.058  33.547  1.00 48.98           O  
ANISOU 2018  O   GLN A 277     5639   6072   6901    342    -52    306       O  
ATOM   2019  CB  GLN A 277      40.986   2.799  34.430  1.00 49.90           C  
ANISOU 2019  CB  GLN A 277     5790   6229   6942    324    -20    258       C  
ATOM   2020  CG  GLN A 277      39.923   3.206  35.439  1.00 50.43           C  
ANISOU 2020  CG  GLN A 277     5852   6316   6993    307     -7    257       C  
ATOM   2021  CD  GLN A 277      39.312   2.003  36.181  1.00 50.54           C  
ANISOU 2021  CD  GLN A 277     5840   6331   7033    296     -9    287       C  
ATOM   2022  OE1 GLN A 277      38.726   1.104  35.567  1.00 50.09           O  
ANISOU 2022  OE1 GLN A 277     5771   6246   7015    311    -18    286       O  
ATOM   2023  NE2 GLN A 277      39.468   1.985  37.506  1.00 51.13           N  
ANISOU 2023  NE2 GLN A 277     5903   6439   7085    270     -2    313       N  
ATOM   2024  N   LEU A 278      43.850   1.689  33.330  1.00 51.74           N  
ANISOU 2024  N   LEU A 278     6021   6444   7195    339    -44    289       N  
ATOM   2025  CA  LEU A 278      44.498   1.024  32.209  1.00 51.14           C  
ANISOU 2025  CA  LEU A 278     5943   6342   7147    358    -58    285       C  
ATOM   2026  C   LEU A 278      45.688   0.198  32.669  1.00 51.18           C  
ANISOU 2026  C   LEU A 278     5933   6354   7160    349    -66    319       C  
ATOM   2027  O   LEU A 278      46.497  -0.217  31.857  1.00 50.78           O  
ANISOU 2027  O   LEU A 278     5881   6287   7125    362    -76    317       O  
ATOM   2028  CB  LEU A 278      44.926   2.047  31.157  1.00 50.91           C  
ANISOU 2028  CB  LEU A 278     5940   6306   7099    373    -56    251       C  
ATOM   2029  CG  LEU A 278      43.769   2.913  30.640  1.00 50.84           C  
ANISOU 2029  CG  LEU A 278     5946   6287   7082    384    -50    216       C  
ATOM   2030  CD1 LEU A 278      44.259   3.954  29.657  1.00 50.64           C  
ANISOU 2030  CD1 LEU A 278     5947   6258   7037    397    -49    187       C  
ATOM   2031  CD2 LEU A 278      42.677   2.059  30.015  1.00 50.35           C  
ANISOU 2031  CD2 LEU A 278     5872   6196   7061    401    -57    207       C  
ATOM   2032  N   ASN A 279      45.783  -0.039  33.971  1.00 59.59           N  
ANISOU 2032  N   ASN A 279     6985   7444   8213    325    -62    351       N  
ATOM   2033  CA  ASN A 279      46.824  -0.885  34.547  1.00 59.65           C  
ANISOU 2033  CA  ASN A 279     6975   7459   8230    313    -71    387       C  
ATOM   2034  C   ASN A 279      48.243  -0.393  34.251  1.00 59.63           C  
ANISOU 2034  C   ASN A 279     6986   7464   8207    314    -73    386       C  
ATOM   2035  O   ASN A 279      49.172  -1.192  34.093  1.00 59.40           O  
ANISOU 2035  O   ASN A 279     6944   7426   8198    316    -85    404       O  
ATOM   2036  CB  ASN A 279      46.673  -2.336  34.063  1.00 59.15           C  
ANISOU 2036  CB  ASN A 279     6889   7366   8219    326    -87    401       C  
ATOM   2037  CG  ASN A 279      47.404  -3.335  34.962  1.00 59.30           C  
ANISOU 2037  CG  ASN A 279     6885   7395   8252    309    -96    445       C  
ATOM   2038  OD1 ASN A 279      47.569  -3.106  36.166  1.00 59.83           O  
ANISOU 2038  OD1 ASN A 279     6949   7492   8293    285    -90    470       O  
ATOM   2039  ND2 ASN A 279      47.854  -4.444  34.376  1.00 58.82           N  
ANISOU 2039  ND2 ASN A 279     6807   7309   8232    321   -112    455       N  
ATOM   2040  N   VAL A 280      48.415   0.922  34.183  1.00 41.71           N  
ANISOU 2040  N   VAL A 280     4739   5209   5898    312    -62    363       N  
ATOM   2041  CA  VAL A 280      49.756   1.500  34.168  1.00 41.81           C  
ANISOU 2041  CA  VAL A 280     4764   5237   5885    307    -62    365       C  
ATOM   2042  C   VAL A 280      50.442   1.252  35.500  1.00 42.26           C  
ANISOU 2042  C   VAL A 280     4808   5321   5926    282    -61    403       C  
ATOM   2043  O   VAL A 280      49.902   1.579  36.551  1.00 42.72           O  
ANISOU 2043  O   VAL A 280     4865   5404   5964    264    -52    413       O  
ATOM   2044  CB  VAL A 280      49.728   3.005  33.896  1.00 42.01           C  
ANISOU 2044  CB  VAL A 280     4817   5274   5872    309    -50    334       C  
ATOM   2045  CG1 VAL A 280      51.127   3.568  34.010  1.00 42.18           C  
ANISOU 2045  CG1 VAL A 280     4848   5311   5866    302    -49    340       C  
ATOM   2046  CG2 VAL A 280      49.108   3.282  32.525  1.00 41.55           C  
ANISOU 2046  CG2 VAL A 280     4772   5187   5829    334    -52    297       C  
ATOM   2047  N   THR A 281      51.642   0.687  35.456  1.00 43.87           N  
ANISOU 2047  N   THR A 281     5005   5524   6140    281    -71    422       N  
ATOM   2048  CA  THR A 281      52.289   0.270  36.675  1.00 44.21           C  
ANISOU 2048  CA  THR A 281     5034   5591   6174    258    -73    461       C  
ATOM   2049  C   THR A 281      53.770   0.653  36.748  1.00 44.28           C  
ANISOU 2049  C   THR A 281     5050   5613   6163    252    -75    468       C  
ATOM   2050  O   THR A 281      54.424   0.900  35.729  1.00 43.97           O  
ANISOU 2050  O   THR A 281     5022   5559   6127    268    -79    447       O  
ATOM   2051  CB  THR A 281      52.150  -1.259  36.855  1.00 43.97           C  
ANISOU 2051  CB  THR A 281     4974   5543   6188    257    -88    491       C  
ATOM   2052  OG1 THR A 281      52.552  -1.628  38.176  1.00 44.35           O  
ANISOU 2052  OG1 THR A 281     5009   5617   6226    232    -89    531       O  
ATOM   2053  CG2 THR A 281      52.996  -2.014  35.823  1.00 43.41           C  
ANISOU 2053  CG2 THR A 281     4897   5445   6152    276   -103    488       C  
ATOM   2054  N   ASN A 282      54.275   0.719  37.976  1.00 55.13           N  
ANISOU 2054  N   ASN A 282     6417   7015   7513    228    -73    497       N  
ATOM   2055  CA  ASN A 282      55.695   0.879  38.219  1.00 55.19           C  
ANISOU 2055  CA  ASN A 282     6428   7037   7506    220    -77    511       C  
ATOM   2056  C   ASN A 282      56.306   2.138  37.583  1.00 55.22           C  
ANISOU 2056  C   ASN A 282     6457   7045   7478    228    -68    480       C  
ATOM   2057  O   ASN A 282      57.412   2.099  37.056  1.00 55.01           O  
ANISOU 2057  O   ASN A 282     6434   7012   7455    235    -75    478       O  
ATOM   2058  CB  ASN A 282      56.431  -0.370  37.723  1.00 54.75           C  
ANISOU 2058  CB  ASN A 282     6353   6957   7492    230    -95    528       C  
ATOM   2059  CG  ASN A 282      57.792  -0.516  38.339  1.00 54.88           C  
ANISOU 2059  CG  ASN A 282     6364   6990   7498    216   -101    555       C  
ATOM   2060  OD1 ASN A 282      58.012  -0.103  39.484  1.00 55.31           O  
ANISOU 2060  OD1 ASN A 282     6419   7075   7522    194    -95    575       O  
ATOM   2061  ND2 ASN A 282      58.732  -1.079  37.581  1.00 54.50           N  
ANISOU 2061  ND2 ASN A 282     6310   6921   7475    229   -113    554       N  
ATOM   2062  N   LYS A 283      55.587   3.256  37.629  1.00 38.27           N  
ANISOU 2062  N   LYS A 283     4329   4910   5303    227    -54    455       N  
ATOM   2063  CA  LYS A 283      56.127   4.500  37.096  1.00 38.34           C  
ANISOU 2063  CA  LYS A 283     4361   4924   5281    233    -46    426       C  
ATOM   2064  C   LYS A 283      56.616   5.399  38.213  1.00 38.84           C  
ANISOU 2064  C   LYS A 283     4433   5024   5301    211    -37    436       C  
ATOM   2065  O   LYS A 283      56.340   5.163  39.378  1.00 39.17           O  
ANISOU 2065  O   LYS A 283     4462   5088   5334    191    -34    460       O  
ATOM   2066  CB  LYS A 283      55.082   5.237  36.267  1.00 38.24           C  
ANISOU 2066  CB  LYS A 283     4366   4897   5266    249    -39    389       C  
ATOM   2067  CG  LYS A 283      54.499   4.435  35.112  1.00 37.71           C  
ANISOU 2067  CG  LYS A 283     4293   4795   5240    272    -48    375       C  
ATOM   2068  CD  LYS A 283      55.556   4.076  34.064  1.00 37.29           C  
ANISOU 2068  CD  LYS A 283     4241   4722   5204    287    -58    370       C  
ATOM   2069  CE  LYS A 283      54.997   3.062  33.075  1.00 36.76           C  
ANISOU 2069  CE  LYS A 283     4163   4622   5181    308    -69    362       C  
ATOM   2070  NZ  LYS A 283      56.028   2.571  32.114  1.00 36.35           N  
ANISOU 2070  NZ  LYS A 283     4110   4553   5150    322    -79    357       N  
ATOM   2071  N   VAL A 284      57.370   6.425  37.845  1.00 38.61           N  
ANISOU 2071  N   VAL A 284     4423   5001   5246    214    -31    417       N  
ATOM   2072  CA  VAL A 284      57.669   7.523  38.748  1.00 39.07           C  
ANISOU 2072  CA  VAL A 284     4492   5092   5261    195    -20    416       C  
ATOM   2073  C   VAL A 284      56.961   8.777  38.238  1.00 39.17           C  
ANISOU 2073  C   VAL A 284     4526   5103   5253    204     -9    378       C  
ATOM   2074  O   VAL A 284      57.336   9.347  37.209  1.00 38.96           O  
ANISOU 2074  O   VAL A 284     4516   5061   5225    219     -9    354       O  
ATOM   2075  CB  VAL A 284      59.181   7.775  38.865  1.00 39.10           C  
ANISOU 2075  CB  VAL A 284     4500   5107   5248    189    -23    426       C  
ATOM   2076  CG1 VAL A 284      59.443   9.009  39.714  1.00 39.54           C  
ANISOU 2076  CG1 VAL A 284     4568   5195   5259    172    -11    421       C  
ATOM   2077  CG2 VAL A 284      59.885   6.538  39.447  1.00 39.02           C  
ANISOU 2077  CG2 VAL A 284     4467   5099   5258    180    -35    466       C  
ATOM   2078  N   TRP A 285      55.919   9.182  38.951  1.00 36.98           N  
ANISOU 2078  N   TRP A 285     4247   4840   4962    194      1    373       N  
ATOM   2079  CA  TRP A 285      55.106  10.330  38.578  1.00 37.08           C  
ANISOU 2079  CA  TRP A 285     4279   4852   4959    200     11    338       C  
ATOM   2080  C   TRP A 285      55.655  11.618  39.179  1.00 37.45           C  
ANISOU 2080  C   TRP A 285     4338   4926   4964    187     21    329       C  
ATOM   2081  O   TRP A 285      56.050  11.630  40.348  1.00 37.75           O  
ANISOU 2081  O   TRP A 285     4368   4994   4982    166     25    350       O  
ATOM   2082  CB  TRP A 285      53.661  10.111  39.039  1.00 37.23           C  
ANISOU 2082  CB  TRP A 285     4288   4872   4986    196     16    335       C  
ATOM   2083  CG  TRP A 285      53.075   8.875  38.465  1.00 36.86           C  
ANISOU 2083  CG  TRP A 285     4228   4798   4981    209      6    344       C  
ATOM   2084  CD1 TRP A 285      53.188   7.601  38.953  1.00 36.80           C  
ANISOU 2084  CD1 TRP A 285     4197   4789   4995    202     -2    377       C  
ATOM   2085  CD2 TRP A 285      52.307   8.782  37.267  1.00 36.48           C  
ANISOU 2085  CD2 TRP A 285     4186   4718   4958    232      3    318       C  
ATOM   2086  NE1 TRP A 285      52.531   6.717  38.126  1.00 36.39           N  
ANISOU 2086  NE1 TRP A 285     4138   4707   4983    220    -10    373       N  
ATOM   2087  CE2 TRP A 285      51.977   7.419  37.086  1.00 36.19           C  
ANISOU 2087  CE2 TRP A 285     4130   4662   4959    239     -7    336       C  
ATOM   2088  CE3 TRP A 285      51.855   9.718  36.332  1.00 36.35           C  
ANISOU 2088  CE3 TRP A 285     4189   4687   4936    248      6    281       C  
ATOM   2089  CZ2 TRP A 285      51.231   6.975  36.009  1.00 35.75           C  
ANISOU 2089  CZ2 TRP A 285     4074   4574   4934    260    -13    319       C  
ATOM   2090  CZ3 TRP A 285      51.104   9.273  35.261  1.00 35.92           C  
ANISOU 2090  CZ3 TRP A 285     4135   4600   4912    269      0    264       C  
ATOM   2091  CH2 TRP A 285      50.793   7.913  35.112  1.00 35.62           C  
ANISOU 2091  CH2 TRP A 285     4078   4545   4910    275     -9    282       C  
ATOM   2092  N   ILE A 286      55.677  12.701  38.400  1.00 31.17           N  
ANISOU 2092  N   ILE A 286     3565   4123   4157    198     25    297       N  
ATOM   2093  CA  ILE A 286      56.077  13.981  38.967  1.00 31.51           C  
ANISOU 2093  CA  ILE A 286     3621   4191   4162    185     35    285       C  
ATOM   2094  C   ILE A 286      55.028  15.075  38.697  1.00 31.61           C  
ANISOU 2094  C   ILE A 286     3648   4200   4164    191     43    251       C  
ATOM   2095  O   ILE A 286      54.750  15.447  37.546  1.00 31.37           O  
ANISOU 2095  O   ILE A 286     3631   4145   4145    210     40    226       O  
ATOM   2096  CB  ILE A 286      57.458  14.427  38.449  1.00 31.41           C  
ANISOU 2096  CB  ILE A 286     3620   4176   4137    190     31    284       C  
ATOM   2097  CG1 ILE A 286      58.548  13.426  38.876  1.00 31.33           C  
ANISOU 2097  CG1 ILE A 286     3596   4174   4135    182     23    318       C  
ATOM   2098  CG2 ILE A 286      57.811  15.799  38.991  1.00 31.72           C  
ANISOU 2098  CG2 ILE A 286     3674   4240   4140    178     41    269       C  
ATOM   2099  CD1 ILE A 286      59.971  13.750  38.335  1.00 31.21           C  
ANISOU 2099  CD1 ILE A 286     3591   4156   4111    186     19    318       C  
ATOM   2100  N   ALA A 287      54.460  15.562  39.794  1.00 29.68           N  
ANISOU 2100  N   ALA A 287     3397   3981   3898    174     53    250       N  
ATOM   2101  CA  ALA A 287      53.433  16.603  39.816  1.00 29.83           C  
ANISOU 2101  CA  ALA A 287     3426   4002   3906    174     62    218       C  
ATOM   2102  C   ALA A 287      54.008  18.017  39.917  1.00 29.99           C  
ANISOU 2102  C   ALA A 287     3462   4037   3895    169     68    198       C  
ATOM   2103  O   ALA A 287      54.979  18.236  40.636  1.00 30.12           O  
ANISOU 2103  O   ALA A 287     3478   4078   3890    155     71    213       O  
ATOM   2104  CB  ALA A 287      52.505  16.367  40.996  1.00 30.08           C  
ANISOU 2104  CB  ALA A 287     3441   4057   3932    157     70    227       C  
ATOM   2105  N   ASP A 288      53.389  18.973  39.233  1.00 30.58           N  
ANISOU 2105  N   ASP A 288     3552   4097   3969    181     70    165       N  
ATOM   2106  CA  ASP A 288      53.656  20.382  39.514  1.00 30.76           C  
ANISOU 2106  CA  ASP A 288     3588   4135   3963    174     78    144       C  
ATOM   2107  C   ASP A 288      52.809  20.790  40.714  1.00 31.01           C  
ANISOU 2107  C   ASP A 288     3609   4194   3979    156     89    138       C  
ATOM   2108  O   ASP A 288      51.963  20.000  41.175  1.00 31.05           O  
ANISOU 2108  O   ASP A 288     3599   4203   3997    151     90    148       O  
ATOM   2109  CB  ASP A 288      53.334  21.261  38.308  1.00 30.59           C  
ANISOU 2109  CB  ASP A 288     3587   4087   3948    192     74    112       C  
ATOM   2110  CG  ASP A 288      51.836  21.327  38.026  1.00 30.55           C  
ANISOU 2110  CG  ASP A 288     3581   4067   3961    201     76     90       C  
ATOM   2111  OD1 ASP A 288      51.337  20.389  37.376  1.00 30.32           O  
ANISOU 2111  OD1 ASP A 288     3546   4014   3959    214     69     95       O  
ATOM   2112  OD2 ASP A 288      51.175  22.324  38.431  1.00 30.71           O  
ANISOU 2112  OD2 ASP A 288     3605   4097   3968    195     83     66       O  
ATOM   2113  N   ASP A 289      52.999  22.009  41.212  1.00 39.87           N  
ANISOU 2113  N   ASP A 289     4739   5336   5074    146     96    120       N  
ATOM   2114  CA  ASP A 289      52.374  22.378  42.486  1.00 40.04           C  
ANISOU 2114  CA  ASP A 289     4749   5389   5077    126    107    116       C  
ATOM   2115  C   ASP A 289      50.863  22.577  42.371  1.00 40.09           C  
ANISOU 2115  C   ASP A 289     4751   5384   5096    132    111     91       C  
ATOM   2116  O   ASP A 289      50.176  22.757  43.380  1.00 40.20           O  
ANISOU 2116  O   ASP A 289     4753   5422   5098    116    121     86       O  
ATOM   2117  CB  ASP A 289      53.029  23.624  43.083  1.00 40.09           C  
ANISOU 2117  CB  ASP A 289     4762   5420   5052    114    114    103       C  
ATOM   2118  CG  ASP A 289      53.021  24.812  42.139  1.00 40.04           C  
ANISOU 2118  CG  ASP A 289     4775   5392   5045    128    112     70       C  
ATOM   2119  OD1 ASP A 289      53.448  24.665  40.969  1.00 39.92           O  
ANISOU 2119  OD1 ASP A 289     4773   5348   5045    146    103     70       O  
ATOM   2120  OD2 ASP A 289      52.599  25.909  42.585  1.00 40.07           O  
ANISOU 2120  OD2 ASP A 289     4782   5409   5034    121    119     45       O  
ATOM   2121  N   GLY A 290      50.357  22.504  41.142  1.00 39.29           N  
ANISOU 2121  N   GLY A 290     4660   5247   5020    153    104     76       N  
ATOM   2122  CA  GLY A 290      48.932  22.576  40.880  1.00 39.28           C  
ANISOU 2122  CA  GLY A 290     4657   5230   5037    161    105     53       C  
ATOM   2123  C   GLY A 290      48.188  21.285  41.200  1.00 39.29           C  
ANISOU 2123  C   GLY A 290     4641   5231   5058    159    105     73       C  
ATOM   2124  O   GLY A 290      46.965  21.318  41.344  1.00 39.35           O  
ANISOU 2124  O   GLY A 290     4641   5235   5075    160    109     57       O  
ATOM   2125  N   TRP A 291      48.884  20.146  41.301  1.00 34.62           N  
ANISOU 2125  N   TRP A 291     4040   4641   4473    157    100    107       N  
ATOM   2126  CA  TRP A 291      48.194  18.936  41.784  1.00 34.65           C  
ANISOU 2126  CA  TRP A 291     4023   4647   4494    151    100    129       C  
ATOM   2127  C   TRP A 291      48.970  18.040  42.759  1.00 34.72           C  
ANISOU 2127  C   TRP A 291     4017   4682   4494    133    100    168       C  
ATOM   2128  O   TRP A 291      48.496  16.959  43.097  1.00 34.73           O  
ANISOU 2128  O   TRP A 291     4001   4683   4511    129     99    190       O  
ATOM   2129  CB  TRP A 291      47.706  18.077  40.614  1.00 34.37           C  
ANISOU 2129  CB  TRP A 291     3990   4574   4496    173     90    128       C  
ATOM   2130  CG  TRP A 291      48.753  17.403  39.750  1.00 34.09           C  
ANISOU 2130  CG  TRP A 291     3960   4519   4475    186     78    146       C  
ATOM   2131  CD1 TRP A 291      49.417  17.960  38.692  1.00 33.88           C  
ANISOU 2131  CD1 TRP A 291     3952   4473   4448    202     72    132       C  
ATOM   2132  CD2 TRP A 291      49.187  16.026  39.815  1.00 33.95           C  
ANISOU 2132  CD2 TRP A 291     3928   4497   4476    186     71    180       C  
ATOM   2133  NE1 TRP A 291      50.248  17.029  38.114  1.00 33.61           N  
ANISOU 2133  NE1 TRP A 291     3916   4424   4430    210     62    153       N  
ATOM   2134  CE2 TRP A 291      50.124  15.835  38.782  1.00 33.65           C  
ANISOU 2134  CE2 TRP A 291     3901   4438   4448    201     61    183       C  
ATOM   2135  CE3 TRP A 291      48.877  14.948  40.648  1.00 34.05           C  
ANISOU 2135  CE3 TRP A 291     3919   4522   4497    173     71    209       C  
ATOM   2136  CZ2 TRP A 291      50.779  14.608  38.574  1.00 33.43           C  
ANISOU 2136  CZ2 TRP A 291     3862   4400   4439    205     51    211       C  
ATOM   2137  CZ3 TRP A 291      49.517  13.723  40.432  1.00 33.84           C  
ANISOU 2137  CZ3 TRP A 291     3883   4485   4491    177     61    239       C  
ATOM   2138  CH2 TRP A 291      50.461  13.568  39.406  1.00 33.53           C  
ANISOU 2138  CH2 TRP A 291     3853   4423   4462    193     51    239       C  
ATOM   2139  N   SER A 292      50.130  18.475  43.232  1.00 33.61           N  
ANISOU 2139  N   SER A 292     3880   4563   4327    122    102    179       N  
ATOM   2140  CA  SER A 292      50.882  17.647  44.166  1.00 33.66           C  
ANISOU 2140  CA  SER A 292     3871   4593   4324    104    101    217       C  
ATOM   2141  C   SER A 292      50.252  17.668  45.564  1.00 33.82           C  
ANISOU 2141  C   SER A 292     3875   4650   4325     80    112    224       C  
ATOM   2142  O   SER A 292      50.582  16.829  46.406  1.00 33.84           O  
ANISOU 2142  O   SER A 292     3862   4673   4323     63    111    258       O  
ATOM   2143  CB  SER A 292      52.347  18.086  44.236  1.00 33.63           C  
ANISOU 2143  CB  SER A 292     3877   4602   4300     99     98    226       C
[truncated: 202,829 more chars]
