# Supplementary material for: Chemical range recognized by the ligand-binding domain in a representative amino acid-sensing taste receptor, T1r2a/T1r3, from medaka fish
Source: PLoS One. 2024 Mar 22;19(3):e0300981. doi: 10.1371/journal.pone.0300981 (PMC10959364; doi:10.1371/journal.pone.0300981)
Supplement: S1 File — SourceData.xlsx, the data for reproducing the figures in the main text and S1 Fig; 5x2n_A_nolig.pdb, the coordinates of T1r2aLBD used as the input for docking simulations; LNMA.pdb, the coordinates for a representative docked model of N-methyl-l-alanine, shown in S2B Fig; LAME.pdb, the coordinates for a representative docked model of l-alanine methyl ester, shown in S2C Fig; Lcit.pdb, the coordinates for a representative docked model of l-citrulline, shown in S2D Fig. (ZIP) [file pone.0300981.s003.zip › S1File/Lcit.pdb]

ATOM   6725 N    LIG     1      50.979  25.317  38.830  1.00  0.00      LIG  
ATOM   6726 C    LIG     1      49.783  25.964  38.829  1.00  0.00      LIG  
ATOM   6727 O    LIG     1      49.682  27.164  39.028  1.00  0.00      LIG  
ATOM   6728 N1   LIG     1      48.731  25.098  38.700  1.00  0.00      LIG  
ATOM   6729 C1   LIG     1      47.385  25.398  39.151  1.00  0.00      LIG  
ATOM   6730 C2   LIG     1      46.414  25.782  38.053  1.00  0.00      LIG  
ATOM   6731 C3   LIG     1      46.522  27.259  37.724  1.00  0.00      LIG  
ATOM   6732 CA   LIG     1      47.472  27.464  36.547  1.00  0.00      LIG  
ATOM   6733 HA   LIG     1      48.146  26.612  36.443  1.00  0.00      LIG  
ATOM   6734 N2   LIG     1      48.360  28.628  36.864  1.00  0.00      LIG  
ATOM   6735 H1   LIG     1      48.940  28.425  37.694  1.00  0.00      LIG  
ATOM   6736 H2   LIG     1      47.822  29.481  37.068  1.00  0.00      LIG  
ATOM   6737 H3   LIG     1      48.998  28.833  36.085  1.00  0.00      LIG  
ATOM   6738 C4   LIG     1      46.638  27.562  35.255  1.00  0.00      LIG  
ATOM   6739 O1   LIG     1      45.780  26.652  35.091  1.00  0.00      LIG  
ATOM   6740 OXT  LIG     1      46.896  28.548  34.510  1.00  0.00      LIG  
ATOM   6741 H    LIG     1      51.844  25.816  39.007  1.00  0.00      LIG  
ATOM   6742 H4   LIG     1      51.039  24.310  38.699  1.00  0.00      LIG  
ATOM   6743 H5   LIG     1      48.949  24.142  38.440  1.00  0.00      LIG  
ATOM   6744 H6   LIG     1      47.416  26.185  39.908  1.00  0.00      LIG  
ATOM   6745 H7   LIG     1      47.022  24.487  39.633  1.00  0.00      LIG  
ATOM   6746 H8   LIG     1      45.404  25.601  38.428  1.00  0.00      LIG  
ATOM   6747 H9   LIG     1      46.554  25.162  37.162  1.00  0.00      LIG  
ATOM   6748 H10  LIG     1      46.852  27.797  38.618  1.00  0.00      LIG  
ATOM   6749 H11  LIG     1      45.524  27.641  37.487  1.00  0.00      LIG  
END
