# Supplementary material for: Chemical range recognized by the ligand-binding domain in a representative amino acid-sensing taste receptor, T1r2a/T1r3, from medaka fish
Source: PLoS One. 2024 Mar 22;19(3):e0300981. doi: 10.1371/journal.pone.0300981 (PMC10959364; doi:10.1371/journal.pone.0300981)
Supplement: S1 File — SourceData.xlsx, the data for reproducing the figures in the main text and S1 Fig; 5x2n_A_nolig.pdb, the coordinates of T1r2aLBD used as the input for docking simulations; LNMA.pdb, the coordinates for a representative docked model of N-methyl-l-alanine, shown in S2B Fig; LAME.pdb, the coordinates for a representative docked model of l-alanine methyl ester, shown in S2C Fig; Lcit.pdb, the coordinates for a representative docked model of l-citrulline, shown in S2D Fig. (ZIP) [file pone.0300981.s003.zip › S1File/LNMA.pdb]

ATOM   6725 C1   LIG     1      49.463  27.530  38.483  1.00  0.00      LIG  
ATOM   6726 N2   LIG     1      48.715  28.158  37.368  1.00  0.00      LIG  
ATOM   6727 H3   LIG     1      49.342  28.245  36.556  1.00  0.00      LIG  
ATOM   6728 H4   LIG     1      48.460  29.122  37.626  1.00  0.00      LIG  
ATOM   6729 C5   LIG     1      47.490  27.384  36.963  1.00  0.00      LIG  
ATOM   6730 H6   LIG     1      47.769  26.326  36.980  1.00  0.00      LIG  
ATOM   6731 C7   LIG     1      46.382  27.679  37.962  1.00  0.00      LIG  
ATOM   6732 C8   LIG     1      46.877  27.709  35.587  1.00  0.00      LIG  
ATOM   6733 O9   LIG     1      47.348  28.716  34.984  1.00  0.00      LIG  
ATOM   6734 O10  LIG     1      45.955  26.928  35.225  1.00  0.00      LIG  
ATOM   6735 H11  LIG     1      50.366  28.122  38.648  1.00  0.00      LIG  
ATOM   6736 H12  LIG     1      49.709  26.506  38.191  1.00  0.00      LIG  
ATOM   6737 H13  LIG     1      48.822  27.552  39.365  1.00  0.00      LIG  
ATOM   6738 H14  LIG     1      46.137  28.745  37.974  1.00  0.00      LIG  
ATOM   6739 H15  LIG     1      46.673  27.389  38.975  1.00  0.00      LIG  
ATOM   6740 H16  LIG     1      45.467  27.132  37.717  1.00  0.00      LIG  
END
